# Supplementary material for: 5-Amino-3-eth­oxy-1,8,8-trimethyl-2-aza­bicyclo­[2.2.2]octa-2,5-diene-4,6-dicarbo­nitrile
Source: Acta Crystallogr Sect E Struct Rep Online. 2012 Aug 1;68(Pt 9):o2606–7. doi: 10.1107/S1600536812032990 (PMC3435638; doi:10.1107/S1600536812032990)
Supplement: Supplementary file 1 [file e-68-o2606-sup1.cif]

##############################################################################
#                                                                            #
# This CIF contains the data in a paper accepted for publication in          #
# Acta Crystallographica Section E. It conforms to the requirements of       #
# Notes for Authors for Acta Crystallographica Section E, and has been       #
# peer reviewed under the auspices of the IUCr Commission on Journals.       #
#                                                                            #
# Full details of the Crystallographic Information File format               #
# are given in the paper "The Crystallographic Information File (CIF):       #
# a New Standard Archive File for Crystallography" by S. R. Hall, F. H.      #
# Allen and I. D. Brown [Acta Cryst. (1991), A47, 655-685].                  #
#                                                                            #
# The current version of the core CIF dictionary is obtainable from          #
# ftp://ftp.iucr.org/pub/cif_core.dic.                                       #
#                                                                            #
# Software is freely available for graphical display of the structure(s)     #
# in this CIF. For information consult the CIF software page                 #
# http://www.iucr.org/resources/cif/software.                                #
#                                                                            #
# This file may be used for bona fide research purposes within the           #
# scientific community so long as proper attribution is given to the journal # 
# article from which it was obtained.                                        #
#                                                                            #
##############################################################################
data_global
_audit_creation_method     'form.cif (version 2.0)'
_journal_data_validation_number     ?
_journal_date_recd_electronic     2012-07-06
_journal_date_accepted     2012-07-20
_journal_name_full     'Acta Crystallographica, Section E'
_journal_year     2012
_journal_volume     68
_journal_issue      9
_journal_page_first     o2606
_journal_page_last     o2607
_journal_paper_category     QO
_journal_paper_doi     10.1107/S1600536812032990
_journal_coeditor_code     RZ2787
_publ_contact_author_name     'Assoc.Prof. Dr. Suchada Chantrapromma'
_publ_contact_author_address
;
      Department of Chemistry
      Faculty of Science
      Prince of Songkla University
      Hat-Yai, Songkhla 90112
      THAILAND
;
_publ_contact_author_email     'suchada.c@psu.ac.th'
_publ_contact_author_fax     '66 74 212918'
_publ_contact_author_phone     '66 74 288447'
_publ_section_title
;\
5-Amino-3-ethoxy-1,8,8-trimethyl-2-azabicyclo[2.2.2]octa-2,5-diene-4,6-\
dicarbonitrile
;
loop_
    _publ_author_name
    _publ_author_footnote
    _publ_author_address
    'Suchada Chantrapromma'
;
      Thomson Reuters ResearcherID: A-5085-2009.
;
;     Crystal Materials Research Unit
      Department of Chemistry
      Faculty of Science
      Prince of Songkla University
      Hat-Yai, Songkhla 90112
      Thailand
;
    'Thitipone Suwunwong' ?
;  Department of Chemistry and Center of Excellence for Innovation in Chemistry
   Faculty of Science
   Prince of Songkla University
   Hat-Yai, Songkhla 90112
   Thailand
;
    'Pumsak Ruanwas' ?
;     Crystal Materials Research Unit
      Department of Chemistry
      Faculty of Science
      Prince of Songkla University
      Hat-Yai, Songkhla 90112
      Thailand
;
    'Nawong Boonnak' ?
;     Crystal Materials Research Unit
      Department of Chemistry
      Faculty of Science
      Prince of Songkla University
      Hat-Yai, Songkhla 90112
      Thailand
;
    'Hoong-Kun Fun'
;
      Additional correspondence author, e-mail: hkfun@usm.my.
      Thomson Reuters ResearcherID: A-3561-2009.
;
;     X-ray Crystallography Unit
      School of Physics
      Universiti Sains Malaysia
      11800 USM, Penang
      Malaysia
;
data_I
_audit_creation_method     SHELXL-97
_chemical_name_systematic
;
5-Amino-3-ethoxy-1,8,8-trimethyl-2-azabicyclo[2.2.2]octa-2,5-diene-4,6-
dicarbonitrile
;
_chemical_name_common
;
;
_chemical_formula_moiety     'C14 H18 N4 O'
_chemical_formula_sum     'C14 H18 N4 O'
_chemical_formula_iupac     'C14 H18 N4 O'
_chemical_formula_weight     258.32
_chemical_melting_point     ?
_chemical_melting_point_gt     ?
_chemical_melting_point_lt     ?
_symmetry_cell_setting     triclinic
_symmetry_space_group_name_H-M     'P -1'
_symmetry_space_group_name_Hall     '-P 1'
loop_
    _symmetry_equiv_pos_as_xyz
    'x, y, z'
    '-x, -y, -z'
_cell_length_a     9.11150(10)
_cell_length_b     12.4407(2)
_cell_length_c     13.4945(2)
_cell_angle_alpha     62.9450(10)
_cell_angle_beta     85.3820(10)
_cell_angle_gamma     89.3390(10)
_cell_volume     1357.30(4)
_cell_formula_units_Z     4
_cell_measurement_reflns_used     6248
_cell_measurement_theta_min     1.75
_cell_measurement_theta_max     27.55
_cell_measurement_temperature     100(2)
_exptl_crystal_description     Block
_exptl_crystal_colour     Colourles
_exptl_crystal_size_max     0.37
_exptl_crystal_size_mid     0.15
_exptl_crystal_size_min     0.09
_exptl_crystal_density_diffrn     1.264
_exptl_crystal_density_meas     ?
_exptl_crystal_density_method     'not measured'
_exptl_crystal_F_000     552
_exptl_absorpt_coefficient_mu     0.083
_exptl_absorpt_correction_type     multi-scan
_exptl_absorpt_process_details     '(SADABS; Bruker, 2009)'
_exptl_absorpt_correction_T_min     0.9699
_exptl_absorpt_correction_T_max     0.9926
_exptl_special_details
;
The crystal was placed in the cold stream of an Oxford Cryosystems Cobra
open-flow nitrogen cryostat (Cosier & Glazer, 1986) operating at 100.0(1) K.
;
_diffrn_ambient_temperature     100
_diffrn_radiation_type     'MoK\a'
_diffrn_radiation_wavelength     0.71073
_diffrn_radiation_source     'sealed tube'
_diffrn_radiation_monochromator     'graphite'
_diffrn_measurement_device_type     'Bruker APEXII CCD area-detector'
_diffrn_measurement_method     '\f and \w scans'
_diffrn_detector_area_resol_mean     ?
_diffrn_reflns_number     23432
_diffrn_reflns_av_R_equivalents     0.0411
_diffrn_reflns_av_sigmaI/netI     0.0397
_diffrn_reflns_theta_min     1.70
_diffrn_reflns_theta_max     27.55
_diffrn_reflns_theta_full     27.55
_diffrn_measured_fraction_theta_max     0.998
_diffrn_measured_fraction_theta_full     0.998
_diffrn_reflns_limit_h_min     -11
_diffrn_reflns_limit_h_max     11
_diffrn_reflns_limit_k_min     -16
_diffrn_reflns_limit_k_max     16
_diffrn_reflns_limit_l_min     -16
_diffrn_reflns_limit_l_max     17
_diffrn_standards_number     0
_diffrn_standards_interval_count     ?
_diffrn_standards_interval_time     ?
_diffrn_standards_decay_%     ?
_refine_special_details
;
Refinement of <i>F</i>^2^ against ALL reflections. The weighted <i>R</i>-factor
<i>wR</i> and goodness of fit <i>S</i> are based on <i>F</i>^2^, conventional
<i>R</i>-factors <i>R</i> are based on <i>F</i>, with <i>F</i> set to zero for
negative <i>F</i>^2^. The threshold expression of <i>F</i>^2^ >
\s(<i>F</i>^2^) is used only for calculating <i>R</i>-factors(gt) <i>etc</i>.
and is not relevant to the choice of reflections for refinement.
<i>R</i>-factors based on <i>F</i>^2^ are statistically about twice as large
as those based on <i>F</i>, and <i>R</i>- factors based on ALL data will be
even larger.
;
_reflns_number_total     6248
_reflns_number_gt     5008
_reflns_threshold_expression     I>2\s(I)
_refine_ls_structure_factor_coef     Fsqd
_refine_ls_matrix_type     full
_refine_ls_R_factor_all     0.0627
_refine_ls_R_factor_gt     0.0474
_refine_ls_wR_factor_gt     0.1010
_refine_ls_wR_factor_ref     0.1088
_refine_ls_goodness_of_fit_ref     1.048
_refine_ls_restrained_S_all     1.048
_refine_ls_number_reflns     6248
_refine_ls_number_parameters     367
_refine_ls_number_restraints     0
_refine_ls_hydrogen_treatment     mixed
_refine_ls_weighting_scheme     calc
_refine_ls_weighting_details
         'calc w=1/[\s^2^(Fo^2^)+(0.0415P)^2^+0.6407P] where P=(Fo^2^+2Fc^2^)/3'
_atom_sites_solution_hydrogens     geom
_atom_sites_solution_primary     direct
_atom_sites_solution_secondary     difmap
_refine_ls_shift/su_max     0.000
_refine_ls_shift/su_mean     0.000
_refine_diff_density_max     0.391
_refine_diff_density_min     -0.256
_refine_ls_extinction_method     none
_refine_ls_extinction_coef     ?
loop_
    _atom_type_symbol
    _atom_type_description
    _atom_type_scat_dispersion_real
    _atom_type_scat_dispersion_imag
    _atom_type_scat_source
    'C' 'C' 0.0033 0.0016
                         'International Tables Vol C Tables 4.2.6.8 and 6.1.1.4'
    'H' 'H' 0.0000 0.0000
                         'International Tables Vol C Tables 4.2.6.8 and 6.1.1.4'
    'N' 'N' 0.0061 0.0033
                         'International Tables Vol C Tables 4.2.6.8 and 6.1.1.4'
    'O' 'O' 0.0106 0.0060
                         'International Tables Vol C Tables 4.2.6.8 and 6.1.1.4'
_computing_data_collection     'APEX2 (Bruker, 2009)'
_computing_cell_refinement     'SAINT (Bruker, 2009)'
_computing_data_reduction     'SAINT (Bruker, 2009)'
_computing_structure_solution     'SHELXTL (Sheldrick, 2008)'
_computing_structure_refinement     'SHELXTL (Sheldrick, 2008)'
_computing_molecular_graphics     'SHELXTL (Sheldrick, 2008)'
_computing_publication_material
                             'SHELXTL (Sheldrick, 2008) and PLATON (Spek, 2009)'
loop_
    _atom_site_type_symbol
    _atom_site_label
    _atom_site_fract_x
    _atom_site_fract_y
    _atom_site_fract_z
    _atom_site_U_iso_or_equiv
    _atom_site_adp_type
    _atom_site_calc_flag
    _atom_site_refinement_flags
    _atom_site_occupancy
    _atom_site_symmetry_multiplicity
    _atom_site_disorder_assembly
    _atom_site_disorder_group
    O O1A 0.51622(11) 0.81541(9) 0.93597(8) 0.0146(2) Uani d . 1 1 . .
    N N1A 0.68788(13) 0.88613(11) 0.78197(10) 0.0140(3) Uani d . 1 1 . .
    N N2A 0.64063(15) 1.19295(12) 0.82159(11) 0.0161(3) Uani d . 1 1 . .
    N N3A 0.31531(14) 1.04786(12) 0.93804(11) 0.0213(3) Uani d . 1 1 . .
    N N4A 1.00936(15) 1.21629(13) 0.65912(12) 0.0235(3) Uani d . 1 1 . .
    C C1A 0.58254(15) 0.90145(13) 0.84112(12) 0.0131(3) Uani d . 1 1 . .
    C C2A 0.51981(15) 1.02696(13) 0.80102(12) 0.0134(3) Uani d . 1 1 . .
    C C3A 0.65055(15) 1.11279(13) 0.78038(12) 0.0135(3) Uani d . 1 1 . .
    C C4A 0.76098(15) 1.09834(13) 0.71388(12) 0.0144(3) Uani d . 1 1 . .
    C C5A 0.72908(16) 1.00115(13) 0.67865(12) 0.0144(3) Uani d . 1 1 . .
    C C6A 0.58991(16) 1.03710(14) 0.61325(12) 0.0162(3) Uani d . 1 1 . .
    H H6AA 0.5619 0.9721 0.5948 0.019 Uiso calc R 1 1 . .
    H H6AB 0.6119 1.1115 0.5423 0.019 Uiso calc R 1 1 . .
    C C7A 0.45923(16) 1.05909(14) 0.68268(12) 0.0156(3) Uani d . 1 1 . .
    C C8A 0.32783(17) 0.97506(16) 0.70002(14) 0.0235(4) Uani d . 1 1 . .
    H H8AA 0.2946 0.9912 0.6274 0.035 Uiso calc R 1 1 . .
    H H8AB 0.2473 0.9893 0.7450 0.035 Uiso calc R 1 1 . .
    H H8AC 0.3574 0.8909 0.7388 0.035 Uiso calc R 1 1 . .
    C C9A 0.41209(18) 1.19086(15) 0.62827(13) 0.0221(3) Uani d . 1 1 . .
    H H9AA 0.3778 1.2113 0.5549 0.033 Uiso calc R 1 1 . .
    H H9AB 0.4962 1.2439 0.6192 0.033 Uiso calc R 1 1 . .
    H H9AC 0.3322 1.2016 0.6758 0.033 Uiso calc R 1 1 . .
    C C10A 0.57397(17) 0.69428(13) 0.97043(13) 0.0179(3) Uani d . 1 1 . .
    H H10A 0.6771 0.6922 0.9893 0.021 Uiso calc R 1 1 . .
    H H10B 0.5719 0.6716 0.9091 0.021 Uiso calc R 1 1 . .
    C C11A 0.47834(16) 0.60812(14) 1.07080(13) 0.0180(3) Uani d . 1 1 . .
    H H11A 0.5128 0.5258 1.0947 0.027 Uiso calc R 1 1 . .
    H H11B 0.3762 0.6123 1.0516 0.027 Uiso calc R 1 1 . .
    H H11C 0.4835 0.6300 1.1316 0.027 Uiso calc R 1 1 . .
    C C12A 0.40365(16) 1.03563(13) 0.87895(13) 0.0149(3) Uani d . 1 1 . .
    C C13A 0.89753(16) 1.16370(13) 0.68368(12) 0.0162(3) Uani d . 1 1 . .
    C C14A 0.85776(16) 0.97961(14) 0.61147(13) 0.0185(3) Uani d . 1 1 . .
    H H14A 0.9435 0.9561 0.6555 0.028 Uiso calc R 1 1 . .
    H H14B 0.8819 1.0539 0.5423 0.028 Uiso calc R 1 1 . .
    H H14C 0.8309 0.9150 0.5933 0.028 Uiso calc R 1 1 . .
    O O1B 0.00455(11) 0.68930(9) 0.05704(8) 0.0147(2) Uani d . 1 1 . .
    N N1B 0.14158(13) 0.61679(11) 0.21120(10) 0.0145(3) Uani d . 1 1 . .
    N N2B 0.09705(14) 0.30548(12) 0.17838(11) 0.0157(3) Uani d . 1 1 . .
    N N3B -0.19771(14) 0.45877(12) 0.05722(11) 0.0206(3) Uani d . 1 1 . .
    N N4B 0.43461(15) 0.28183(13) 0.33393(12) 0.0240(3) Uani d . 1 1 . .
    C C1B 0.04928(15) 0.60238(13) 0.15241(12) 0.0135(3) Uani d . 1 1 . .
    C C2B -0.02378(15) 0.47844(13) 0.19317(12) 0.0135(3) Uani d . 1 1 . .
    C C3B 0.10078(15) 0.38876(13) 0.21586(12) 0.0135(3) Uani d . 1 1 . .
    C C4B 0.19768(16) 0.40264(13) 0.28067(12) 0.0145(3) Uani d . 1 1 . .
    C C5B 0.15887(16) 0.50179(13) 0.31466(12) 0.0145(3) Uani d . 1 1 . .
    C C6B 0.00466(16) 0.46929(14) 0.38005(12) 0.0157(3) Uani d . 1 1 . .
    H H6BA 0.0101 0.3944 0.4509 0.019 Uiso calc R 1 1 . .
    H H6BB -0.0264 0.5349 0.3987 0.019 Uiso calc R 1 1 . .
    C C7B -0.11103(16) 0.45074(14) 0.31062(12) 0.0155(3) Uani d . 1 1 . .
    C C8B -0.23621(17) 0.53982(16) 0.29022(14) 0.0224(3) Uani d . 1 1 . .
    H H8BA -0.2892 0.5244 0.3618 0.034 Uiso calc R 1 1 . .
    H H8BB -0.3044 0.5295 0.2424 0.034 Uiso calc R 1 1 . .
    H H8BC -0.1952 0.6226 0.2534 0.034 Uiso calc R 1 1 . .
    C C9B -0.17408(17) 0.32157(15) 0.36637(13) 0.0216(3) Uani d . 1 1 . .
    H H9BA -0.2243 0.3039 0.4393 0.032 Uiso calc R 1 1 . .
    H H9BB -0.0939 0.2653 0.3764 0.032 Uiso calc R 1 1 . .
    H H9BC -0.2444 0.3126 0.3192 0.032 Uiso calc R 1 1 . .
    C C10B 0.06840(17) 0.80957(13) 0.02335(13) 0.0177(3) Uani d . 1 1 . .
    H H10C 0.1761 0.8104 0.0056 0.021 Uiso calc R 1 1 . .
    H H10D 0.0505 0.8322 0.0847 0.021 Uiso calc R 1 1 . .
    C C11B -0.00375(16) 0.89715(13) -0.07808(13) 0.0179(3) Uani d . 1 1 . .
    H H11D 0.0367 0.9787 -0.1024 0.027 Uiso calc R 1 1 . .
    H H11E -0.1102 0.8955 -0.0596 0.027 Uiso calc R 1 1 . .
    H H11F 0.0152 0.8742 -0.1384 0.027 Uiso calc R 1 1 . .
    C C12B -0.12256(16) 0.47068(13) 0.11584(12) 0.0149(3) Uani d . 1 1 . .
    C C13B 0.32758(16) 0.33519(14) 0.31065(12) 0.0162(3) Uani d . 1 1 . .
    C C14B 0.27220(16) 0.52006(14) 0.38244(13) 0.0179(3) Uani d . 1 1 . .
    H H14D 0.3683 0.5408 0.3391 0.027 Uiso calc R 1 1 . .
    H H14E 0.2793 0.4455 0.4519 0.027 Uiso calc R 1 1 . .
    H H14F 0.2423 0.5857 0.4001 0.027 Uiso calc R 1 1 . .
    H H1NA 0.573(2) 1.1790(18) 0.8807(18) 0.035(5) Uiso d . 1 1 . .
    H H2NA 0.713(2) 1.2426(18) 0.8112(15) 0.024(5) Uiso d . 1 1 . .
    H H1NB 0.172(2) 0.2538(19) 0.1900(17) 0.032(5) Uiso d . 1 1 . .
    H H2NB 0.046(2) 0.3204(17) 0.1204(16) 0.024(5) Uiso d . 1 1 . .
loop_
    _atom_site_aniso_label
    _atom_site_aniso_U_11
    _atom_site_aniso_U_22
    _atom_site_aniso_U_33
    _atom_site_aniso_U_12
    _atom_site_aniso_U_13
    _atom_site_aniso_U_23
    O1A 0.0143(5) 0.0113(5) 0.0163(5) 0.0015(4) 0.0003(4) -0.0050(4)
    N1A 0.0134(6) 0.0122(6) 0.0157(6) 0.0012(5) -0.0026(5) -0.0057(5)
    N2A 0.0158(6) 0.0149(6) 0.0194(7) -0.0016(5) 0.0001(5) -0.0097(5)
    N3A 0.0178(6) 0.0224(7) 0.0240(7) 0.0011(5) -0.0002(6) -0.0111(6)
    N4A 0.0165(7) 0.0224(7) 0.0301(8) -0.0005(6) 0.0002(6) -0.0111(6)
    C1A 0.0119(6) 0.0128(7) 0.0146(7) 0.0010(5) -0.0043(5) -0.0058(6)
    C2A 0.0111(6) 0.0134(7) 0.0155(7) 0.0021(5) -0.0014(5) -0.0065(6)
    C3A 0.0132(7) 0.0106(7) 0.0140(7) 0.0030(5) -0.0051(5) -0.0028(6)
    C4A 0.0128(7) 0.0130(7) 0.0158(7) 0.0016(5) -0.0026(5) -0.0050(6)
    C5A 0.0139(7) 0.0145(7) 0.0141(7) 0.0023(5) -0.0014(5) -0.0057(6)
    C6A 0.0160(7) 0.0182(7) 0.0153(7) 0.0017(6) -0.0023(6) -0.0082(6)
    C7A 0.0137(7) 0.0186(7) 0.0152(7) 0.0029(6) -0.0042(6) -0.0077(6)
    C8A 0.0159(7) 0.0334(9) 0.0247(9) -0.0010(7) -0.0039(6) -0.0160(7)
    C9A 0.0204(8) 0.0237(8) 0.0201(8) 0.0096(6) -0.0067(6) -0.0077(7)
    C10A 0.0191(7) 0.0116(7) 0.0208(8) 0.0033(6) 0.0003(6) -0.0059(6)
    C11A 0.0170(7) 0.0151(7) 0.0194(8) 0.0005(6) -0.0005(6) -0.0058(6)
    C12A 0.0132(7) 0.0129(7) 0.0187(7) 0.0010(5) -0.0044(6) -0.0068(6)
    C13A 0.0169(7) 0.0148(7) 0.0155(7) 0.0041(6) -0.0026(6) -0.0054(6)
    C14A 0.0179(7) 0.0174(8) 0.0192(8) 0.0028(6) 0.0013(6) -0.0081(6)
    O1B 0.0157(5) 0.0113(5) 0.0160(5) 0.0008(4) -0.0043(4) -0.0048(4)
    N1B 0.0142(6) 0.0141(6) 0.0149(6) 0.0019(5) -0.0019(5) -0.0062(5)
    N2B 0.0155(6) 0.0155(6) 0.0184(7) 0.0054(5) -0.0057(5) -0.0091(5)
    N3B 0.0175(6) 0.0222(7) 0.0239(7) 0.0031(5) -0.0054(6) -0.0117(6)
    N4B 0.0207(7) 0.0266(8) 0.0293(8) 0.0076(6) -0.0099(6) -0.0158(6)
    C1B 0.0133(7) 0.0133(7) 0.0140(7) 0.0024(5) -0.0003(5) -0.0065(6)
    C2B 0.0122(6) 0.0136(7) 0.0154(7) 0.0024(5) -0.0022(5) -0.0071(6)
    C3B 0.0129(7) 0.0114(7) 0.0136(7) 0.0007(5) 0.0004(5) -0.0037(6)
    C4B 0.0138(7) 0.0134(7) 0.0144(7) 0.0018(5) -0.0018(5) -0.0048(6)
    C5B 0.0149(7) 0.0141(7) 0.0147(7) 0.0012(5) -0.0034(5) -0.0064(6)
    C6B 0.0158(7) 0.0182(7) 0.0132(7) 0.0007(6) -0.0012(6) -0.0074(6)
    C7B 0.0134(7) 0.0187(7) 0.0145(7) 0.0001(6) -0.0003(6) -0.0078(6)
    C8B 0.0172(7) 0.0314(9) 0.0217(8) 0.0076(7) -0.0017(6) -0.0150(7)
    C9B 0.0194(8) 0.0230(8) 0.0193(8) -0.0045(6) 0.0007(6) -0.0072(7)
    C10B 0.0203(7) 0.0115(7) 0.0208(8) -0.0013(6) -0.0057(6) -0.0063(6)
    C11B 0.0169(7) 0.0148(7) 0.0203(8) 0.0012(6) -0.0037(6) -0.0061(6)
    C12B 0.0136(7) 0.0132(7) 0.0165(7) 0.0022(5) -0.0001(6) -0.0058(6)
    C13B 0.0176(7) 0.0162(7) 0.0155(7) 0.0005(6) -0.0037(6) -0.0075(6)
    C14B 0.0178(7) 0.0185(8) 0.0180(8) 0.0010(6) -0.0054(6) -0.0083(6)
_geom_special_details
;
All e.s.d.'s (except the e.s.d. in the dihedral angle between two l.s. planes)
are estimated using the full covariance matrix. The cell e.s.d.'s are taken
into account individually in the estimation of e.s.d.'s in distances, angles
and torsion angles; correlations between e.s.d.'s in cell parameters are only
used when they are defined by crystal symmetry. An approximate (isotropic)
treatment of cell e.s.d.'s is used for estimating e.s.d.'s involving l.s.
planes.
;
loop_
    _geom_bond_atom_site_label_1
    _geom_bond_atom_site_label_2
    _geom_bond_site_symmetry_2
    _geom_bond_distance
    _geom_bond_publ_flag
    O1A C1A . 1.3391(17) ?
    O1A C10A . 1.4654(17) ?
    N1A C1A . 1.2671(18) ?
    N1A C5A . 1.4986(18) ?
    N2A C3A . 1.3440(19) ?
    N2A H1NA . 0.92(2) ?
    N2A H2NA . 0.87(2) ?
    N3A C12A . 1.145(2) ?
    N4A C13A . 1.158(2) ?
    C1A C2A . 1.5226(19) ?
    C2A C12A . 1.469(2) ?
    C2A C3A . 1.530(2) ?
    C2A C7A . 1.603(2) ?
    C3A C4A . 1.359(2) ?
    C4A C13A . 1.420(2) ?
    C4A C5A . 1.525(2) ?
    C5A C14A . 1.5202(19) ?
    C5A C6A . 1.548(2) ?
    C6A C7A . 1.554(2) ?
    C6A H6AA . 0.9900 ?
    C6A H6AB . 0.9900 ?
    C7A C8A . 1.531(2) ?
    C7A C9A . 1.533(2) ?
    C8A H8AA . 0.9800 ?
    C8A H8AB . 0.9800 ?
    C8A H8AC . 0.9800 ?
    C9A H9AA . 0.9800 ?
    C9A H9AB . 0.9800 ?
    C9A H9AC . 0.9800 ?
    C10A C11A . 1.501(2) ?
    C10A H10A . 0.9900 ?
    C10A H10B . 0.9900 ?
    C11A H11A . 0.9800 ?
    C11A H11B . 0.9800 ?
    C11A H11C . 0.9800 ?
    C14A H14A . 0.9800 ?
    C14A H14B . 0.9800 ?
    C14A H14C . 0.9800 ?
    O1B C1B . 1.3417(17) ?
    O1B C10B . 1.4638(17) ?
    N1B C1B . 1.2684(19) ?
    N1B C5B . 1.4947(18) ?
    N2B C3B . 1.3456(19) ?
    N2B H1NB . 0.91(2) ?
    N2B H2NB . 0.89(2) ?
    N3B C12B . 1.146(2) ?
    N4B C13B . 1.155(2) ?
    C1B C2B . 1.522(2) ?
    C2B C12B . 1.467(2) ?
    C2B C3B . 1.5305(19) ?
    C2B C7B . 1.6029(19) ?
    C3B C4B . 1.356(2) ?
    C4B C13B . 1.419(2) ?
    C4B C5B . 1.528(2) ?
    C5B C14B . 1.517(2) ?
    C5B C6B . 1.551(2) ?
    C6B C7B . 1.550(2) ?
    C6B H6BA . 0.9900 ?
    C6B H6BB . 0.9900 ?
    C7B C9B . 1.526(2) ?
    C7B C8B . 1.533(2) ?
    C8B H8BA . 0.9800 ?
    C8B H8BB . 0.9800 ?
    C8B H8BC . 0.9800 ?
    C9B H9BA . 0.9800 ?
    C9B H9BB . 0.9800 ?
    C9B H9BC . 0.9800 ?
    C10B C11B . 1.505(2) ?
    C10B H10C . 0.9900 ?
    C10B H10D . 0.9900 ?
    C11B H11D . 0.9800 ?
    C11B H11E . 0.9800 ?
    C11B H11F . 0.9800 ?
    C14B H14D . 0.9800 ?
    C14B H14E . 0.9800 ?
    C14B H14F . 0.9800 ?
loop_
    _geom_angle_atom_site_label_1
    _geom_angle_atom_site_label_2
    _geom_angle_atom_site_label_3
    _geom_angle_site_symmetry_1
    _geom_angle_site_symmetry_3
    _geom_angle
    _geom_angle_publ_flag
    C1A O1A C10A . . 114.77(11) ?
    C1A N1A C5A . . 111.14(12) ?
    C3A N2A H1NA . . 119.3(13) ?
    C3A N2A H2NA . . 121.5(12) ?
    H1NA N2A H2NA . . 115.6(18) ?
    N1A C1A O1A . . 125.80(13) ?
    N1A C1A C2A . . 118.51(13) ?
    O1A C1A C2A . . 115.65(12) ?
    C12A C2A C1A . . 113.79(12) ?
    C12A C2A C3A . . 111.62(12) ?
    C1A C2A C3A . . 106.25(11) ?
    C12A C2A C7A . . 111.29(11) ?
    C1A C2A C7A . . 105.59(11) ?
    C3A C2A C7A . . 107.90(11) ?
    N2A C3A C4A . . 129.35(14) ?
    N2A C3A C2A . . 119.54(13) ?
    C4A C3A C2A . . 110.99(13) ?
    C3A C4A C13A . . 123.22(14) ?
    C3A C4A C5A . . 114.30(13) ?
    C13A C4A C5A . . 122.42(13) ?
    N1A C5A C14A . . 109.48(12) ?
    N1A C5A C4A . . 108.12(11) ?
    C14A C5A C4A . . 113.69(12) ?
    N1A C5A C6A . . 105.84(11) ?
    C14A C5A C6A . . 111.55(12) ?
    C4A C5A C6A . . 107.80(12) ?
    C5A C6A C7A . . 111.07(12) ?
    C5A C6A H6AA . . 109.4 ?
    C7A C6A H6AA . . 109.4 ?
    C5A C6A H6AB . . 109.4 ?
    C7A C6A H6AB . . 109.4 ?
    H6AA C6A H6AB . . 108.0 ?
    C8A C7A C9A . . 110.00(13) ?
    C8A C7A C6A . . 110.68(12) ?
    C9A C7A C6A . . 112.01(12) ?
    C8A C7A C2A . . 109.42(12) ?
    C9A C7A C2A . . 109.39(12) ?
    C6A C7A C2A . . 105.21(11) ?
    C7A C8A H8AA . . 109.5 ?
    C7A C8A H8AB . . 109.5 ?
    H8AA C8A H8AB . . 109.5 ?
    C7A C8A H8AC . . 109.5 ?
    H8AA C8A H8AC . . 109.5 ?
    H8AB C8A H8AC . . 109.5 ?
    C7A C9A H9AA . . 109.5 ?
    C7A C9A H9AB . . 109.5 ?
    H9AA C9A H9AB . . 109.5 ?
    C7A C9A H9AC . . 109.5 ?
    H9AA C9A H9AC . . 109.5 ?
    H9AB C9A H9AC . . 109.5 ?
    O1A C10A C11A . . 107.60(11) ?
    O1A C10A H10A . . 110.2 ?
    C11A C10A H10A . . 110.2 ?
    O1A C10A H10B . . 110.2 ?
    C11A C10A H10B . . 110.2 ?
    H10A C10A H10B . . 108.5 ?
    C10A C11A H11A . . 109.5 ?
    C10A C11A H11B . . 109.5 ?
    H11A C11A H11B . . 109.5 ?
    C10A C11A H11C . . 109.5 ?
    H11A C11A H11C . . 109.5 ?
    H11B C11A H11C . . 109.5 ?
    N3A C12A C2A . . 176.79(15) ?
    N4A C13A C4A . . 179.54(16) ?
    C5A C14A H14A . . 109.5 ?
    C5A C14A H14B . . 109.5 ?
    H14A C14A H14B . . 109.5 ?
    C5A C14A H14C . . 109.5 ?
    H14A C14A H14C . . 109.5 ?
    H14B C14A H14C . . 109.5 ?
    C1B O1B C10B . . 114.72(11) ?
    C1B N1B C5B . . 110.77(12) ?
    C3B N2B H1NB . . 119.6(13) ?
    C3B N2B H2NB . . 118.6(12) ?
    H1NB N2B H2NB . . 116.8(17) ?
    N1B C1B O1B . . 125.50(13) ?
    N1B C1B C2B . . 118.90(13) ?
    O1B C1B C2B . . 115.55(12) ?
    C12B C2B C1B . . 114.18(12) ?
    C12B C2B C3B . . 111.54(12) ?
    C1B C2B C3B . . 106.50(11) ?
    C12B C2B C7B . . 111.31(11) ?
    C1B C2B C7B . . 105.00(11) ?
    C3B C2B C7B . . 107.89(11) ?
    N2B C3B C4B . . 129.14(14) ?
    N2B C3B C2B . . 119.52(13) ?
    C4B C3B C2B . . 111.18(13) ?
    C3B C4B C13B . . 123.34(14) ?
    C3B C4B C5B . . 114.15(13) ?
    C13B C4B C5B . . 122.45(13) ?
    N1B C5B C14B . . 109.98(12) ?
    N1B C5B C4B . . 108.41(12) ?
    C14B C5B C4B . . 113.42(12) ?
    N1B C5B C6B . . 105.86(11) ?
    C14B C5B C6B . . 111.21(12) ?
    C4B C5B C6B . . 107.64(12) ?
    C7B C6B C5B . . 111.13(12) ?
    C7B C6B H6BA . . 109.4 ?
    C5B C6B H6BA . . 109.4 ?
    C7B C6B H6BB . . 109.4 ?
    C5B C6B H6BB . . 109.4 ?
    H6BA C6B H6BB . . 108.0 ?
    C9B C7B C8B . . 109.86(12) ?
    C9B C7B C6B . . 111.77(13) ?
    C8B C7B C6B . . 111.21(13) ?
    C9B C7B C2B . . 109.64(12) ?
    C8B C7B C2B . . 108.93(12) ?
    C6B C7B C2B . . 105.29(11) ?
    C7B C8B H8BA . . 109.5 ?
    C7B C8B H8BB . . 109.5 ?
    H8BA C8B H8BB . . 109.5 ?
    C7B C8B H8BC . . 109.5 ?
    H8BA C8B H8BC . . 109.5 ?
    H8BB C8B H8BC . . 109.5 ?
    C7B C9B H9BA . . 109.5 ?
    C7B C9B H9BB . . 109.5 ?
    H9BA C9B H9BB . . 109.5 ?
    C7B C9B H9BC . . 109.5 ?
    H9BA C9B H9BC . . 109.5 ?
    H9BB C9B H9BC . . 109.5 ?
    O1B C10B C11B . . 107.68(12) ?
    O1B C10B H10C . . 110.2 ?
    C11B C10B H10C . . 110.2 ?
    O1B C10B H10D . . 110.2 ?
    C11B C10B H10D . . 110.2 ?
    H10C C10B H10D . . 108.5 ?
    C10B C11B H11D . . 109.5 ?
    C10B C11B H11E . . 109.5 ?
    H11D C11B H11E . . 109.5 ?
    C10B C11B H11F . . 109.5 ?
    H11D C11B H11F . . 109.5 ?
    H11E C11B H11F . . 109.5 ?
    N3B C12B C2B . . 176.58(15) ?
    N4B C13B C4B . . 178.95(18) ?
    C5B C14B H14D . . 109.5 ?
    C5B C14B H14E . . 109.5 ?
    H14D C14B H14E . . 109.5 ?
    C5B C14B H14F . . 109.5 ?
    H14D C14B H14F . . 109.5 ?
    H14E C14B H14F . . 109.5 ?
loop_
    _geom_torsion_atom_site_label_1
    _geom_torsion_atom_site_label_2
    _geom_torsion_atom_site_label_3
    _geom_torsion_atom_site_label_4
    _geom_torsion_site_symmetry_1
    _geom_torsion_site_symmetry_2
    _geom_torsion_site_symmetry_3
    _geom_torsion_site_symmetry_4
    _geom_torsion
    _geom_torsion_publ_flag
    C5A N1A C1A O1A . . . . 177.02(13) ?
    C5A N1A C1A C2A . . . . -0.75(18) ?
    C10A O1A C1A N1A . . . . -0.4(2) ?
    C10A O1A C1A C2A . . . . 177.40(12) ?
    N1A C1A C2A C12A . . . . -176.91(13) ?
    O1A C1A C2A C12A . . . . 5.09(18) ?
    N1A C1A C2A C3A . . . . -53.69(17) ?
    O1A C1A C2A C3A . . . . 128.31(13) ?
    N1A C1A C2A C7A . . . . 60.75(16) ?
    O1A C1A C2A C7A . . . . -117.25(13) ?
    C12A C2A C3A N2A . . . . -7.51(19) ?
    C1A C2A C3A N2A . . . . -132.08(13) ?
    C7A C2A C3A N2A . . . . 115.07(14) ?
    C12A C2A C3A C4A . . . . 176.11(12) ?
    C1A C2A C3A C4A . . . . 51.54(16) ?
    C7A C2A C3A C4A . . . . -61.31(15) ?
    N2A C3A C4A C13A . . . . 6.0(2) ?
    C2A C3A C4A C13A . . . . -178.06(13) ?
    N2A C3A C4A C5A . . . . -176.84(14) ?
    C2A C3A C4A C5A . . . . -0.91(17) ?
    C1A N1A C5A C14A . . . . 178.74(13) ?
    C1A N1A C5A C4A . . . . 54.39(15) ?
    C1A N1A C5A C6A . . . . -60.89(15) ?
    C3A C4A C5A N1A . . . . -53.95(16) ?
    C13A C4A C5A N1A . . . . 123.23(14) ?
    C3A C4A C5A C14A . . . . -175.75(13) ?
    C13A C4A C5A C14A . . . . 1.4(2) ?
    C3A C4A C5A C6A . . . . 60.05(16) ?
    C13A C4A C5A C6A . . . . -122.77(14) ?
    N1A C5A C6A C7A . . . . 61.10(15) ?
    C14A C5A C6A C7A . . . . -179.90(12) ?
    C4A C5A C6A C7A . . . . -54.41(15) ?
    C5A C6A C7A C8A . . . . -121.52(14) ?
    C5A C6A C7A C9A . . . . 115.33(14) ?
    C5A C6A C7A C2A . . . . -3.42(16) ?
    C12A C2A C7A C8A . . . . -57.10(16) ?
    C1A C2A C7A C8A . . . . 66.83(14) ?
    C3A C2A C7A C8A . . . . -179.88(12) ?
    C12A C2A C7A C9A . . . . 63.47(15) ?
    C1A C2A C7A C9A . . . . -172.60(12) ?
    C3A C2A C7A C9A . . . . -59.31(14) ?
    C12A C2A C7A C6A . . . . -176.04(12) ?
    C1A C2A C7A C6A . . . . -52.11(14) ?
    C3A C2A C7A C6A . . . . 61.18(14) ?
    C1A O1A C10A C11A . . . . -174.53(12) ?
    C5B N1B C1B O1B . . . . 177.00(12) ?
    C5B N1B C1B C2B . . . . -0.39(17) ?
    C10B O1B C1B N1B . . . . -1.5(2) ?
    C10B O1B C1B C2B . . . . 175.93(11) ?
    N1B C1B C2B C12B . . . . -176.98(12) ?
    O1B C1B C2B C12B . . . . 5.38(17) ?
    N1B C1B C2B C3B . . . . -53.43(16) ?
    O1B C1B C2B C3B . . . . 128.93(13) ?
    N1B C1B C2B C7B . . . . 60.84(16) ?
    O1B C1B C2B C7B . . . . -116.80(13) ?
    C12B C2B C3B N2B . . . . -8.73(18) ?
    C1B C2B C3B N2B . . . . -133.91(13) ?
    C7B C2B C3B N2B . . . . 113.81(14) ?
    C12B C2B C3B C4B . . . . 175.44(13) ?
    C1B C2B C3B C4B . . . . 50.26(15) ?
    C7B C2B C3B C4B . . . . -62.02(15) ?
    N2B C3B C4B C13B . . . . 7.6(2) ?
    C2B C3B C4B C13B . . . . -177.03(13) ?
    N2B C3B C4B C5B . . . . -175.05(14) ?
    C2B C3B C4B C5B . . . . 0.27(17) ?
    C1B N1B C5B C14B . . . . 178.68(12) ?
    C1B N1B C5B C4B . . . . 54.17(15) ?
    C1B N1B C5B C6B . . . . -61.09(15) ?
    C3B C4B C5B N1B . . . . -54.80(16) ?
    C13B C4B C5B N1B . . . . 122.53(14) ?
    C3B C4B C5B C14B . . . . -177.24(13) ?
    C13B C4B C5B C14B . . . . 0.1(2) ?
    C3B C4B C5B C6B . . . . 59.29(16) ?
    C13B C4B C5B C6B . . . . -123.38(14) ?
    N1B C5B C6B C7B . . . . 60.54(15) ?
    C14B C5B C6B C7B . . . . 179.96(12) ?
    C4B C5B C6B C7B . . . . -55.24(15) ?
    C5B C6B C7B C9B . . . . 116.77(13) ?
    C5B C6B C7B C8B . . . . -120.04(13) ?
    C5B C6B C7B C2B . . . . -2.20(16) ?
    C12B C2B C7B C9B . . . . 62.71(15) ?
    C1B C2B C7B C9B . . . . -173.27(12) ?
    C3B C2B C7B C9B . . . . -59.97(15) ?
    C12B C2B C7B C8B . . . . -57.54(16) ?
    C1B C2B C7B C8B . . . . 66.48(14) ?
    C3B C2B C7B C8B . . . . 179.78(12) ?
    C12B C2B C7B C6B . . . . -176.91(12) ?
    C1B C2B C7B C6B . . . . -52.88(14) ?
    C3B C2B C7B C6B . . . . 60.41(14) ?
    C1B O1B C10B C11B . . . . -174.73(12) ?
loop_
    _geom_hbond_atom_site_label_D
    _geom_hbond_atom_site_label_H
    _geom_hbond_atom_site_label_A
    _geom_hbond_site_symmetry_A
    _geom_hbond_distance_DH
    _geom_hbond_distance_HA
    _geom_hbond_distance_DA
    _geom_hbond_angle_DHA
    _geom_hbond_publ_flag
    N2A H1NA O1A 2_677 0.92(2) 2.57(2) 3.4202(17) 153.7(17) y
    N2A H2NA N1B 2_676 0.87(2) 2.10(2) 2.958(2) 170(2) y
    N2B H1NB N1A 2_666 0.91(2) 2.06(2) 2.951(2) 169(2) y
    N2B H2NB O1B 2_565 0.887(19) 2.53(2) 3.3524(17) 154.4(18) y
_iucr_refine_instructions_details
;
TITL neam2m in P-1 (100K)
CELL 0.71073   9.1115  12.4407  13.4945  62.945  85.382  89.339
ZERR    4.00   0.0001   0.0002   0.0002   0.001   0.001   0.001
LATT  1
SFAC C H N O
UNIT 56 72 16 4
TEMP -173.000
SIZE 0.089 0.151 0.368
L.S. 10
BOND $H
FMAP 2 4 60
PLAN 20
ACTA
CONF
WGHT    0.041500    0.640700
FVAR       0.86810
O1A   4    0.516224    0.815406    0.935972    11.00000    0.01433    0.01126 =
         0.01631   -0.00497    0.00028    0.00149
N1A   3    0.687876    0.886125    0.781969    11.00000    0.01341    0.01222 =
         0.01575   -0.00574   -0.00262    0.00118
N2A   3    0.640632    1.192953    0.821586    11.00000    0.01581    0.01494 =
         0.01944   -0.00970    0.00014   -0.00163
N3A   3    0.315310    1.047858    0.938040    11.00000    0.01778    0.02242 =
         0.02403   -0.01113   -0.00015    0.00108
N4A   3    1.009357    1.216288    0.659122    11.00000    0.01650    0.02237 =
         0.03014   -0.01108    0.00023   -0.00048
C1A   1    0.582536    0.901450    0.841120    11.00000    0.01187    0.01280 =
         0.01465   -0.00584   -0.00430    0.00097
C2A   1    0.519813    1.026964    0.801021    11.00000    0.01115    0.01339 =
         0.01551   -0.00652   -0.00139    0.00207
C3A   1    0.650550    1.112786    0.780383    11.00000    0.01320    0.01058 =
         0.01400   -0.00276   -0.00515    0.00302
C4A   1    0.760983    1.098345    0.713884    11.00000    0.01285    0.01299 =
         0.01583   -0.00500   -0.00257    0.00165
C5A   1    0.729082    1.001150    0.678651    11.00000    0.01386    0.01446 =
         0.01406   -0.00565   -0.00140    0.00234
C6A   1    0.589913    1.037104    0.613255    11.00000    0.01597    0.01819 =
         0.01529   -0.00818   -0.00231    0.00172
AFIX  23
H6AA  2    0.561915    0.972058    0.594809    11.00000   -1.20000
H6AB  2    0.611883    1.111495    0.542341    11.00000   -1.20000
AFIX   0
C7A   1    0.459234    1.059090    0.682685    11.00000    0.01366    0.01861 =
         0.01517   -0.00771   -0.00420    0.00295
C8A   1    0.327825    0.975061    0.700019    11.00000    0.01594    0.03342 =
         0.02469   -0.01602   -0.00395   -0.00102
AFIX 137
H8AA  2    0.294633    0.991215    0.627357    11.00000   -1.50000
H8AB  2    0.247314    0.989261    0.744985    11.00000   -1.50000
H8AC  2    0.357387    0.890902    0.738815    11.00000   -1.50000
AFIX   0
C9A   1    0.412092    1.190858    0.628267    11.00000    0.02037    0.02368 =
         0.02013   -0.00767   -0.00668    0.00959
AFIX 137
H9AA  2    0.377787    1.211316    0.554943    11.00000   -1.50000
H9AB  2    0.496165    1.243886    0.619243    11.00000   -1.50000
H9AC  2    0.332190    1.201601    0.675831    11.00000   -1.50000
AFIX   0
C10A  1    0.573967    0.694278    0.970433    11.00000    0.01906    0.01159 =
         0.02079   -0.00588    0.00028    0.00327
AFIX  23
H10A  2    0.677071    0.692222    0.989305    11.00000   -1.20000
H10B  2    0.571855    0.671591    0.909105    11.00000   -1.20000
AFIX   0
C11A  1    0.478338    0.608119    1.070797    11.00000    0.01705    0.01507 =
         0.01942   -0.00579   -0.00054    0.00050
AFIX 137
H11A  2    0.512812    0.525784    1.094653    11.00000   -1.50000
H11B  2    0.376238    0.612302    1.051632    11.00000   -1.50000
H11C  2    0.483531    0.630024    1.131628    11.00000   -1.50000
AFIX   0
C12A  1    0.403652    1.035632    0.878951    11.00000    0.01325    0.01293 =
         0.01873   -0.00682   -0.00436    0.00103
C13A  1    0.897531    1.163696    0.683679    11.00000    0.01690    0.01476 =
         0.01547   -0.00545   -0.00259    0.00408
C14A  1    0.857765    0.979614    0.611472    11.00000    0.01791    0.01744 =
         0.01919   -0.00810    0.00126    0.00281
AFIX 137
H14A  2    0.943506    0.956095    0.655510    11.00000   -1.50000
H14B  2    0.881869    1.053887    0.542299    11.00000   -1.50000
H14C  2    0.830877    0.914977    0.593298    11.00000   -1.50000
AFIX   0
O1B   4    0.004548    0.689299    0.057039    11.00000    0.01568    0.01135 =
         0.01597   -0.00477   -0.00435    0.00084
N1B   3    0.141578    0.616793    0.211196    11.00000    0.01415    0.01409 =
         0.01489   -0.00620   -0.00191    0.00195
N2B   3    0.097055    0.305481    0.178378    11.00000    0.01552    0.01552 =
         0.01835   -0.00909   -0.00571    0.00542
N3B   3   -0.197709    0.458767    0.057224    11.00000    0.01748    0.02225 =
         0.02394   -0.01166   -0.00540    0.00308
N4B   3    0.434606    0.281827    0.333925    11.00000    0.02069    0.02660 =
         0.02935   -0.01582   -0.00993    0.00758
C1B   1    0.049284    0.602384    0.152410    11.00000    0.01326    0.01330 =
         0.01405   -0.00653   -0.00030    0.00237
C2B   1   -0.023775    0.478443    0.193167    11.00000    0.01221    0.01360 =
         0.01539   -0.00709   -0.00225    0.00239
C3B   1    0.100779    0.388759    0.215859    11.00000    0.01286    0.01143 =
         0.01357   -0.00367    0.00043    0.00073
C4B   1    0.197681    0.402635    0.280673    11.00000    0.01384    0.01341 =
         0.01441   -0.00477   -0.00176    0.00177
C5B   1    0.158874    0.501787    0.314656    11.00000    0.01490    0.01413 =
         0.01473   -0.00643   -0.00338    0.00124
C6B   1    0.004658    0.469293    0.380054    11.00000    0.01579    0.01824 =
         0.01324   -0.00735   -0.00124    0.00074
AFIX  23
H6BA  2    0.010148    0.394422    0.450862    11.00000   -1.20000
H6BB  2   -0.026364    0.534924    0.398707    11.00000   -1.20000
AFIX   0
C7B   1   -0.111030    0.450737    0.310615    11.00000    0.01339    0.01872 =
         0.01451   -0.00777   -0.00035    0.00012
C8B   1   -0.236212    0.539820    0.290220    11.00000    0.01721    0.03144 =
         0.02172   -0.01498   -0.00170    0.00763
AFIX 137
H8BA  2   -0.289154    0.524373    0.361777    11.00000   -1.50000
H8BB  2   -0.304354    0.529467    0.242403    11.00000   -1.50000
H8BC  2   -0.195175    0.622583    0.253437    11.00000   -1.50000
AFIX   0
C9B   1   -0.174076    0.321572    0.366372    11.00000    0.01941    0.02296 =
         0.01927   -0.00721    0.00070   -0.00449
AFIX 137
H9BA  2   -0.224344    0.303922    0.439332    11.00000   -1.50000
H9BB  2   -0.093932    0.265251    0.376381    11.00000   -1.50000
H9BC  2   -0.244428    0.312617    0.319198    11.00000   -1.50000
AFIX   0
C10B  1    0.068402    0.809568    0.023349    11.00000    0.02029    0.01155 =
         0.02084   -0.00626   -0.00570   -0.00130
AFIX  23
H10C  2    0.176067    0.810398    0.005567    11.00000   -1.20000
H10D  2    0.050538    0.832239    0.084660    11.00000   -1.20000
AFIX   0
C11B  1   -0.003747    0.897145   -0.078076    11.00000    0.01694    0.01477 =
         0.02025   -0.00612   -0.00367    0.00122
AFIX 137
H11D  2    0.036723    0.978744   -0.102370    11.00000   -1.50000
H11E  2   -0.110195    0.895518   -0.059556    11.00000   -1.50000
H11F  2    0.015244    0.874209   -0.138355    11.00000   -1.50000
AFIX   0
C12B  1   -0.122560    0.470683    0.115837    11.00000    0.01365    0.01318 =
         0.01654   -0.00584   -0.00010    0.00217
C13B  1    0.327581    0.335185    0.310646    11.00000    0.01755    0.01618 =
         0.01554   -0.00752   -0.00372    0.00050
C14B  1    0.272204    0.520063    0.382437    11.00000    0.01781    0.01853 =
         0.01796   -0.00827   -0.00540    0.00097
AFIX 137
H14D  2    0.368284    0.540759    0.339106    11.00000   -1.50000
H14E  2    0.279271    0.445501    0.451884    11.00000   -1.50000
H14F  2    0.242268    0.585737    0.400107    11.00000   -1.50000
AFIX   0
H1NA  2    0.573497    1.178977    0.880659    11.00000    0.03454
H2NA  2    0.712892    1.242624    0.811204    11.00000    0.02439
H1NB  2    0.172026    0.253781    0.189990    11.00000    0.03220
H2NB  2    0.045942    0.320414    0.120409    11.00000    0.02356
HKLF 4
REM  neam2m in P-1 (100K)
REM R1 =  0.0474 for   5008 Fo > 4sig(Fo)  and  0.0627 for all   6248 data
REM    367 parameters refined using      0 restraints
END
WGHT      0.0415      0.6408
REM Highest difference peak  0.391,  deepest hole -0.256,  1-sigma level  0.047
Q1    1   0.4865  1.0395  0.7428  11.00000  0.05    0.39
Q2    1   0.0094  0.5424  0.1676  11.00000  0.05    0.34
Q3    1   0.6677  1.0234  0.6441  11.00000  0.05    0.28
Q4    1  -0.0511  0.4599  0.3423  11.00000  0.05    0.28
Q5    1   0.7582  1.0456  0.7063  11.00000  0.05    0.28
Q6    1   0.1297  0.3651  0.2858  11.00000  0.05    0.28
Q7    1   0.5223  1.0414  0.6561  11.00000  0.05    0.28
Q8    1  -0.1398  0.3856  0.3449  11.00000  0.05    0.27
Q9    1   0.5830  1.0814  0.7861  11.00000  0.05    0.27
Q10   1   0.0837  0.4865  0.3497  11.00000  0.05    0.26
Q11   1  -0.0746  0.4767  0.2422  11.00000  0.05    0.25
Q12   1   0.1758  0.4436  0.3093  11.00000  0.05    0.25
Q13   1   0.1737  0.4180  0.2207  11.00000  0.05    0.24
Q14   1   0.7354  1.0802  0.7775  11.00000  0.05    0.23
Q15   1  -0.1656  0.5010  0.3015  11.00000  0.05    0.23
Q16   1   0.4038  1.0188  0.6888  11.00000  0.05    0.23
Q17   1   0.7939  0.9947  0.6429  11.00000  0.05    0.22
Q18   1   0.0373  0.4377  0.1997  11.00000  0.05    0.22
Q19   1   0.5388  0.9604  0.8235  11.00000  0.05    0.22
Q20   1   0.5182  0.6447  1.0160  11.00000  0.05    0.21
;
