# Supplementary material for: 5-Amino-3-eth­oxy-1,8,8-trimethyl-2-aza­bicyclo­[2.2.2]octa-2,5-diene-4,6-dicarbo­nitrile
Source: Acta Crystallogr Sect E Struct Rep Online. 2012 Aug 1;68(Pt 9):o2606–7. doi: 10.1107/S1600536812032990 (PMC3435638; doi:10.1107/S1600536812032990)
Supplement: Supplementary file 2 [file e-68-o2606-Isup2.hkl]

# 
# h,k,l, Fc-squared, Fo-squared, sigma(Fo-squared) and status flag 
# 
data_I
_shelx_title ' neam2m in P-1 (100K)' 
_shelx_refln_list_code          4 
_shelx_F_calc_maximum      113.39 
_exptl_crystal_F_000       552.00 
_reflns_d_resolution_high  0.7684 
 
loop_ 
 _symmetry_equiv_pos_as_xyz 
 'x, y, z' 
 '-x, -y, -z' 
 
_cell_length_a     9.1115 
_cell_length_b    12.4407 
_cell_length_c    13.4945 
_cell_angle_alpha  62.945 
_cell_angle_beta   85.382 
_cell_angle_gamma  89.339 
 
_shelx_F_squared_multiplier     1.000 
 
loop_ 
 _refln_index_h 
 _refln_index_k 
 _refln_index_l 
 _refln_F_squared_calc 
 _refln_F_squared_meas 
 _refln_F_squared_sigma 
 _refln_observed_status 
   1   0   0      291.91      295.74      4.03 o 
   2   0   0     2516.41     2604.91     34.65 o 
   3   0   0      197.04      205.91      4.22 o 
   4   0   0       39.23       53.43      2.66 o 
   5   0   0       10.65       13.33      1.92 o 
   6   0   0      349.70      360.93      7.44 o 
   7   0   0      437.42      421.98      8.64 o 
   8   0   0       93.40       93.82      5.01 o 
   9   0   0      351.43      331.46      9.48 o 
  10   0   0      190.94      192.24      7.88 o 
  11   0   0        1.47        1.97      6.81 o 
 -11   1   0       34.07       33.84      6.50 o 
 -10   1   0       95.46       91.09     10.84 o 
  -9   1   0      370.01      363.35     10.00 o 
  -8   1   0       20.44       24.98      3.83 o 
  -7   1   0       12.91       12.50      2.51 o 
  -6   1   0      480.55      530.49      9.20 o 
  -5   1   0       27.06       31.00      2.41 o 
  -4   1   0      700.42      716.46      9.98 o 
  -3   1   0     3231.61     3492.85     38.32 o 
  -2   1   0     1312.09     1457.81     26.13 o 
  -1   1   0    12361.19    12701.03    128.24 o 
   0   1   0        0.02       -0.63      0.63 o 
   1   1   0    12070.56    11402.60    157.56 o 
   2   1   0     2867.48     2820.73     35.84 o 
   3   1   0      524.79      586.58     15.96 o 
   4   1   0       29.55       43.74      2.52 o 
   5   1   0      768.01      800.18     12.60 o 
   6   1   0      150.57      159.74      5.39 o 
   7   1   0       12.89       10.90      2.51 o 
   8   1   0       58.63       58.64      4.86 o 
   9   1   0      160.79      157.29      9.46 o 
  10   1   0      152.83      155.99      7.93 o 
  11   1   0      136.21      126.09     15.62 o 
 -11   2   0        0.09        1.96      3.29 o 
 -10   2   0        1.38        2.41      3.03 o 
  -9   2   0        4.75        0.32      2.96 o 
  -8   2   0      773.24      766.60     14.76 o 
  -7   2   0      868.24      876.78     15.40 o 
  -6   2   0      119.58      130.24      3.99 o 
  -5   2   0       32.32       30.63      1.79 o 
  -4   2   0       72.56       70.61      3.38 o 
  -3   2   0       34.39       37.93      2.53 o 
  -2   2   0     2214.06     2425.53     37.56 o 
  -1   2   0        1.32        2.51      0.80 o 
   0   2   0     6545.02     5984.75     77.41 o 
   1   2   0      199.55      171.78      4.76 o 
   2   2   0     2922.49     2827.26     41.14 o 
   3   2   0      178.97      193.45      4.14 o 
   4   2   0      682.33      742.33     11.56 o 
   5   2   0       96.98       94.35      3.78 o 
   6   2   0      322.58      319.70      7.10 o 
   7   2   0       42.66       39.81      3.41 o 
   8   2   0      200.10      204.99      8.24 o 
   9   2   0       68.73       63.31      5.13 o 
  10   2   0        0.20        8.11      3.59 o 
  11   2   0      307.76      312.22     16.58 o 
 -11   3   0       15.32       26.74      5.83 o 
 -10   3   0       12.27        7.68      4.15 o 
  -9   3   0      175.12      194.32      8.83 o 
  -8   3   0      187.73      192.11     12.70 o 
  -7   3   0      212.51      209.89      6.94 o 
  -6   3   0        1.59        3.83      2.16 o 
  -5   3   0      128.04      129.55      4.66 o 
  -4   3   0        0.16        2.47      1.57 o 
  -3   3   0      979.80     1150.92     18.05 o 
  -2   3   0       97.28       88.38      3.95 o 
  -1   3   0     1434.54     1401.11     15.52 o 
   0   3   0        0.10       -1.82      1.82 o 
   1   3   0      510.25      498.88      8.32 o 
   2   3   0       46.99       42.03      2.10 o 
   3   3   0      118.73       91.11      5.20 o 
   4   3   0      300.87      253.46      5.30 o 
   5   3   0        2.66        1.92      1.39 o 
   6   3   0       13.14       14.55      2.43 o 
   7   3   0       57.13       62.36      4.05 o 
   8   3   0      215.97      200.12      7.42 o 
   9   3   0      164.49      169.26      8.67 o 
  10   3   0        0.36       10.14      4.87 o 
  11   3   0       26.87       22.28      6.25 o 
 -11   4   0        4.64       12.00      4.30 o 
 -10   4   0       29.06       28.51      4.91 o 
  -9   4   0      172.76      179.59      9.39 o 
  -8   4   0        5.28        5.81      3.00 o 
  -7   4   0      289.81      264.98      9.24 o 
  -6   4   0      279.97      247.65      8.40 o 
  -5   4   0        8.21       11.80      3.25 o 
  -4   4   0      863.24      944.92     19.03 o 
  -3   4   0     2043.06     2249.86     32.43 o 
  -2   4   0       26.21       47.11      2.74 o 
  -1   4   0     1040.65      996.32     11.84 o 
   0   4   0      497.11      500.20      8.86 o 
   1   4   0     1255.03     1201.88     17.93 o 
   2   4   0       27.39       20.61      2.31 o 
   3   4   0     1691.02     1744.90     22.66 o 
   4   4   0       33.29       35.16      2.34 o 
   5   4   0      107.54      113.65      4.20 o 
   6   4   0      112.97      111.81      4.69 o 
   7   4   0      378.13      364.68     10.53 o 
   8   4   0       86.84       89.26     10.44 o 
   9   4   0        8.08       11.04      3.44 o 
  10   4   0       23.66       23.21      5.15 o 
  11   4   0       11.87       15.61     13.85 o 
 -11   5   0      182.07      187.79     11.05 o 
 -10   5   0        3.84        2.22      3.42 o 
  -9   5   0      189.38      182.99      9.49 o 
  -8   5   0       37.22       44.36      5.06 o 
  -7   5   0      375.81      352.73     10.61 o 
  -6   5   0        4.43        8.89      3.68 o 
  -5   5   0      285.95      309.58      8.69 o 
  -4   5   0      184.92      190.11      7.03 o 
  -3   5   0      321.19      371.79      6.98 o 
  -2   5   0       82.97       75.25      3.75 o 
  -1   5   0      238.86      225.70      4.29 o 
   0   5   0       15.78       17.39      2.23 o 
   1   5   0      233.41      214.84      7.05 o 
   2   5   0      177.55      194.30      5.01 o 
   3   5   0      567.61      560.36     11.43 o 
   4   5   0        0.24       -0.13      1.67 o 
   5   5   0      447.21      437.45     10.76 o 
   6   5   0       12.57       12.15      3.04 o 
   7   5   0      508.60      502.92     12.89 o 
   8   5   0        0.76        1.93      2.82 o 
   9   5   0      397.81      389.87     12.12 o 
  10   5   0        4.17        8.42      5.35 o 
 -10   6   0        6.06        5.86      7.36 o 
  -9   6   0       15.39       24.02      4.77 o 
  -8   6   0       39.02       38.88      5.10 o 
  -7   6   0       19.79       22.81      6.53 o 
  -6   6   0      107.55       92.63      7.16 o 
  -5   6   0      341.84      333.63      9.36 o 
  -4   6   0       63.69       72.29      4.71 o 
  -3   6   0       70.58       77.93      3.65 o 
  -2   6   0      332.46      328.12      6.43 o 
  -1   6   0      130.56      134.75      3.57 o 
   0   6   0     1086.77     1107.75     17.05 o 
   1   6   0        4.52        4.42      1.53 o 
   2   6   0      157.58      155.97      3.87 o 
   3   6   0      121.34      131.09      5.62 o 
   4   6   0        0.00        0.62      1.44 o 
   5   6   0        0.18        0.67      2.17 o 
   6   6   0       24.67       32.14      4.24 o 
   7   6   0       66.20       59.73      5.36 o 
   8   6   0       32.91       33.89      4.71 o 
   9   6   0       77.36       76.07      8.71 o 
  10   6   0        0.29        1.04      4.17 o 
 -10   7   0       26.99       27.85      5.89 o 
  -9   7   0      278.87      277.17     12.23 o 
  -8   7   0       17.45       12.47      4.60 o 
  -7   7   0        1.78        3.19      3.53 o 
  -6   7   0      251.92      227.10      9.80 o 
  -5   7   0        1.30        5.25      2.71 o 
  -4   7   0       35.79       49.95      4.23 o 
  -3   7   0       34.09       31.71      2.75 o 
  -2   7   0      573.87      586.37      9.82 o 
  -1   7   0       41.81       42.26      2.52 o 
   0   7   0       24.72       25.14      3.15 o 
   1   7   0       58.17       56.07      5.25 o 
   2   7   0      153.83      176.97      4.50 o 
   3   7   0       24.92       16.58      3.77 o 
   4   7   0        0.15        3.19      2.16 o 
   5   7   0      133.14      118.64      6.68 o 
   6   7   0       45.81       34.91      4.42 o 
   7   7   0        6.74        7.90      3.09 o 
   8   7   0        4.66        6.71      7.17 o 
   9   7   0       88.40       85.76     13.81 o 
  10   7   0        5.54        6.77      5.05 o 
 -10   8   0      106.41      124.25     14.40 o 
  -9   8   0       88.78      107.80      9.56 o 
  -8   8   0       16.74       13.77      5.58 o 
  -7   8   0        0.00        3.52      4.31 o 
  -6   8   0       66.56       66.35      8.46 o 
  -5   8   0      156.47      156.38     11.77 o 
  -4   8   0       88.49      111.29      7.59 o 
  -3   8   0        3.13        7.13      2.04 o 
  -2   8   0       56.02       70.01      4.26 o 
  -1   8   0      375.01      375.14      7.05 o 
   0   8   0      217.99      206.94      6.11 o 
   1   8   0       19.59       18.68      2.96 o 
   2   8   0      907.86      900.64     20.60 o 
   3   8   0        7.56        5.08      3.32 o 
   4   8   0      114.39      111.53      8.17 o 
   5   8   0        1.84        4.64      2.72 o 
   6   8   0       19.86       17.30      4.00 o 
   7   8   0      217.24      205.35     10.53 o 
   8   8   0       23.20       17.99      6.27 o 
   9   8   0       23.89       15.77      5.12 o 
  -9   9   0      208.30      224.61     22.04 o 
  -8   9   0       53.12       60.44      9.03 o 
  -7   9   0        4.01        7.31      5.28 o 
  -6   9   0      364.56      312.87     12.12 o 
  -5   9   0       12.27       14.80      4.03 o 
  -4   9   0      350.49      299.28     11.09 o 
  -3   9   0       96.25      102.75      7.38 o 
  -2   9   0      240.27      239.83      6.58 o 
  -1   9   0        0.26       -1.40      1.72 o 
   0   9   0        4.03        5.87      2.09 o 
   1   9   0      156.61      156.48      8.39 o 
   2   9   0      310.75      301.96     11.42 o 
   3   9   0     1071.60     1093.24     24.93 o 
   4   9   0        3.62        2.66      3.45 o 
   5   9   0      219.64      234.80     11.03 o 
   6   9   0       19.35       18.83      5.83 o 
   7   9   0       12.37        9.82      3.36 o 
   8   9   0       16.21       11.81      4.98 o 
   9   9   0       16.87       15.09     10.33 o 
  -8  10   0      115.40      130.44     16.41 o 
  -7  10   0        0.32        0.37      3.69 o 
  -6  10   0        0.01       -1.95      3.41 o 
  -5  10   0        0.93        0.86      3.22 o 
  -4  10   0      279.09      223.35     14.23 o 
  -3  10   0       43.31       64.60      6.97 o 
  -2  10   0      531.53      472.90     10.37 o 
  -1  10   0      250.47      255.74      6.94 o 
   0  10   0     1217.69     1168.18     18.18 o 
   1  10   0       10.43       15.52      3.78 o 
   2  10   0        3.90        6.82      3.97 o 
   3  10   0        4.66       -1.46      3.19 o 
   4  10   0       18.45       30.36      5.56 o 
   5  10   0      131.23      116.98      9.57 o 
   6  10   0       15.46       18.22      5.15 o 
   7  10   0       38.81       38.78      6.71 o 
   8  10   0       11.08       15.39      7.52 o 
  -7  11   0      265.86      239.10     12.03 o 
  -6  11   0      189.18      190.66     11.99 o 
  -5  11   0       10.20        7.32      4.05 o 
  -4  11   0       12.03       12.12      4.36 o 
  -3  11   0        0.84        4.05      3.27 o 
  -2  11   0        5.29        2.71      2.56 o 
  -1  11   0       55.57       49.56      4.38 o 
   0  11   0        3.90        9.14      2.94 o 
   1  11   0        1.13       10.68      3.83 o 
   2  11   0       78.11       78.32      7.80 o 
   3  11   0       69.24       60.68      7.20 o 
   4  11   0       53.48       60.75      7.43 o 
   5  11   0       35.13       36.90      6.47 o 
   6  11   0       40.03       58.35      9.03 o 
   7  11   0       31.70       32.23      8.28 o 
  -6  12   0       15.01        8.47      4.99 o 
  -5  12   0        3.75        4.30      4.17 o 
  -4  12   0        0.04       -1.77      3.31 o 
  -3  12   0        6.09        3.63      3.22 o 
  -2  12   0       43.05       54.43      5.60 o 
  -1  12   0        1.75        4.75      3.00 o 
   0  12   0      314.09      328.43      9.77 o 
   1  12   0       15.55       12.71      4.44 o 
   2  12   0      117.32      139.51      9.03 o 
   3  12   0       31.44       39.39      6.56 o 
   4  12   0       88.34      102.13      9.55 o 
   5  12   0        9.08        8.18      5.07 o 
   6  12   0       24.48       21.63     10.07 o 
  -5  13   0      143.00      155.47     19.32 o 
  -4  13   0        1.97        2.66      3.70 o 
  -3  13   0       97.81       87.03     10.70 o 
  -2  13   0        7.38        2.41      5.25 o 
  -1  13   0      299.42      303.37     19.47 o 
   0  13   0        2.00       -0.57      3.07 o 
   1  13   0      675.21      739.25     22.27 o 
   2  13   0        4.56        5.44      3.52 o 
   3  13   0       72.85       67.36      7.14 o 
   4  13   0      107.42      121.77     10.80 o 
  -3  14   0       29.36       16.54      7.22 o 
  -2  14   0       20.06       18.96     11.04 o 
  -1  14   0        7.55        3.24      4.09 o 
   0  14   0     1117.55     1098.49     24.52 o 
   1  14   0        2.05        2.05      3.61 o 
   2  14   0       75.14       86.93      9.43 o 
  -3 -13   1       10.61       13.38      4.78 o 
  -2 -13   1      176.69      192.54      9.38 o 
  -1 -13   1        1.53        3.22      3.55 o 
   0 -13   1       50.45       47.91      5.24 o 
   1 -13   1       56.26       49.94      5.97 o 
   2 -13   1       58.39       68.29     11.80 o 
   3 -13   1       61.46       49.87     15.82 o 
   4 -13   1      102.40       98.07     21.45 o 
  -5 -12   1        3.55        7.83      5.08 o 
  -4 -12   1       91.54       81.01     17.90 o 
  -3 -12   1        0.00       -0.08      4.23 o 
  -2 -12   1      174.34      173.43      8.34 o 
  -1 -12   1       53.71       49.94      5.22 o 
   0 -12   1       90.41       89.08      9.63 o 
   1 -12   1      177.09      182.67      9.38 o 
   2 -12   1       34.73       30.22      7.16 o 
   3 -12   1       65.38       70.57      9.72 o 
   4 -12   1       57.87       57.23      6.94 o 
   5 -12   1        0.58        9.07      4.60 o 
   6 -12   1        4.68        4.25      4.56 o 
  -6 -11   1        2.86        6.05      4.68 o 
  -5 -11   1        6.21        8.94      4.63 o 
  -4 -11   1        4.30        6.75      4.48 o 
  -3 -11   1       57.55       50.65      7.06 o 
  -2 -11   1        6.97        8.85      3.07 o 
  -1 -11   1      110.58      121.47      6.29 o 
   0 -11   1        3.87        2.86      2.92 o 
   1 -11   1       75.39       84.72      5.80 o 
   2 -11   1       26.50       28.16      6.35 o 
   3 -11   1      177.90      175.96     10.18 o 
   4 -11   1       13.77        9.20      6.72 o 
   5 -11   1       28.81       34.99      5.99 o 
   6 -11   1        6.47        4.68      4.15 o 
   7 -11   1       24.69       27.36      5.89 o 
  -7 -10   1       10.63       19.77      6.28 o 
  -6 -10   1       34.19       42.41      6.59 o 
  -5 -10   1       57.18       50.58      6.97 o 
  -4 -10   1        1.95        5.12      3.70 o 
  -3 -10   1        1.24       -2.44      4.66 o 
  -2 -10   1       74.75       77.05      8.70 o 
  -1 -10   1      414.23      392.16     13.18 o 
   0 -10   1      262.50      255.04      7.47 o 
   1 -10   1      256.91      217.40      7.67 o 
   2 -10   1       11.77       11.49      2.60 o 
   3 -10   1       15.85       12.97      4.09 o 
   4 -10   1       56.50       49.59      6.16 o 
   5 -10   1      147.27      126.84      9.39 o 
   6 -10   1       50.99       47.20      6.55 o 
   7 -10   1        1.47        0.28      4.07 o 
   8 -10   1       32.03       32.21      7.96 o 
  -8  -9   1        0.13        8.10      3.41 o 
  -7  -9   1      131.76      126.83     10.40 o 
  -6  -9   1        0.99       -1.75      3.38 o 
  -5  -9   1      154.82      157.85     10.13 o 
  -4  -9   1       10.05       13.05      4.26 o 
  -3  -9   1       11.09       12.82      4.58 o 
  -2  -9   1      209.81      189.16     14.56 o 
  -1  -9   1      125.82      132.87      7.23 o 
   0  -9   1       29.03       24.13      4.12 o 
   1  -9   1      242.16      267.84      7.09 o 
   2  -9   1      379.85      348.25      8.25 o 
   3  -9   1      762.28      710.69     18.90 o 
   4  -9   1        8.37       15.43      5.07 o 
   5  -9   1      222.07      223.42     12.69 o 
   6  -9   1       92.84       77.99     10.03 o 
   7  -9   1        0.13        1.62      3.77 o 
   8  -9   1       27.90       17.58      6.22 o 
   9  -9   1       25.30       20.62      5.86 o 
  -9  -8   1      117.00      127.25     12.87 o 
  -8  -8   1       53.48       43.64      6.13 o 
  -7  -8   1        1.41       -2.08      3.64 o 
  -6  -8   1      338.54      330.79     11.12 o 
  -5  -8   1       55.77       66.78      7.20 o 
  -4  -8   1      107.26       99.06      8.09 o 
  -3  -8   1      101.06      104.08      8.09 o 
  -2  -8   1      122.01      121.82      7.74 o 
  -1  -8   1      108.71       99.07      7.22 o 
   0  -8   1      468.87      499.78      8.75 o 
   1  -8   1      256.40      228.24      5.67 o 
   2  -8   1      702.55      695.73     12.62 o 
   3  -8   1        0.22       -1.75      2.56 o 
   4  -8   1      105.59      111.70      7.84 o 
   5  -8   1        3.67        5.64      3.96 o 
   6  -8   1       43.45       42.40      8.20 o 
   7  -8   1      147.86      115.10      8.96 o 
   8  -8   1       52.22       60.10      9.03 o 
   9  -8   1       11.22        6.13      4.66 o 
  -9  -7   1       19.40       20.23      4.94 o 
  -8  -7   1       20.23        8.11      5.10 o 
  -7  -7   1        4.77        7.04      3.06 o 
  -6  -7   1      341.20      328.57     10.71 o 
  -5  -7   1      128.42       88.96     10.94 o 
  -4  -7   1       36.93       41.39      5.47 o 
  -3  -7   1        4.91        7.37      3.38 o 
  -2  -7   1      151.92      160.80      7.84 o 
  -1  -7   1      450.36      450.80      9.87 o 
   0  -7   1        0.14        0.28      1.40 o 
   1  -7   1      606.03      586.45      9.22 o 
   2  -7   1       25.69       34.37      2.88 o 
   3  -7   1       38.03       29.12      2.70 o 
   4  -7   1        2.20       -0.19      2.11 o 
   5  -7   1       76.17       56.63      5.89 o 
   6  -7   1      147.68      123.02      8.47 o 
   7  -7   1        0.89        9.10      4.73 o 
   8  -7   1       31.47       33.56      7.80 o 
   9  -7   1        8.34        7.66      4.20 o 
  10  -7   1      245.18      236.09     14.02 o 
 -10  -6   1      348.32      334.18     14.78 o 
  -9  -6   1      114.51      134.08      8.90 o 
  -8  -6   1        0.00        3.75      3.04 o 
  -7  -6   1      547.27      509.94     15.08 o 
  -6  -6   1      356.62      310.45     10.53 o 
  -5  -6   1        7.75       10.72      3.73 o 
  -4  -6   1      429.98      425.24     13.27 o 
  -3  -6   1       88.29       74.34      6.09 o 
  -2  -6   1       29.41       28.86      3.98 o 
  -1  -6   1        5.07        3.05      1.44 o 
   0  -6   1     2015.88     2047.67     23.80 o 
   1  -6   1        1.89        0.18      1.24 o 
   2  -6   1      374.61      377.67      6.45 o 
   3  -6   1      316.35      314.08      6.81 o 
   4  -6   1       34.35       39.95      3.74 o 
   5  -6   1       26.36       30.12      3.71 o 
   6  -6   1      187.07      176.07      7.42 o 
   7  -6   1      376.39      341.45     12.14 o 
   8  -6   1       58.99       69.86      7.15 o 
   9  -6   1       54.15       58.01      6.96 o 
  10  -6   1       63.58       69.77     11.10 o 
 -10  -5   1      447.93      440.97     16.54 o 
  -9  -5   1       59.07       62.28      6.15 o 
  -8  -5   1       28.00       30.79      4.28 o 
  -7  -5   1       96.12       87.08      6.36 o 
  -6  -5   1        9.41        9.00      2.89 o 
  -5  -5   1      155.70      146.58      6.92 o 
  -4  -5   1      837.02      785.27     15.34 o 
  -3  -5   1      467.14      454.87     12.29 o 
  -2  -5   1     2451.63     2534.03     43.21 o 
  -1  -5   1       57.21       73.05      3.29 o 
   0  -5   1       50.58       52.96      2.90 o 
   1  -5   1      185.44      211.45      5.65 o 
   2  -5   1     2324.81     2408.05     30.43 o 
   3  -5   1      659.54      649.92     10.48 o 
   4  -5   1       19.59       19.40      2.79 o 
   5  -5   1      437.73      424.51     10.40 o 
   6  -5   1        9.87       16.13      3.30 o 
   7  -5   1      545.27      593.24     16.44 o 
   8  -5   1       95.42       96.97      7.03 o 
   9  -5   1      644.84      643.95     16.14 o 
  10  -5   1        6.90        8.91      5.05 o 
  11  -5   1      181.11      188.53     12.60 o 
 -11  -4   1       11.84       15.48      6.83 o 
 -10  -4   1      590.30      572.07     16.25 o 
  -9  -4   1      220.07      230.15      9.50 o 
  -8  -4   1       76.05       76.22      5.58 o 
  -7  -4   1      130.13      117.54      6.51 o 
  -6  -4   1      619.15      573.30     12.11 o 
  -5  -4   1       10.64       14.03      2.62 o 
  -4  -4   1     1656.98     1688.45     23.97 o 
  -3  -4   1      203.52      199.40      6.94 o 
  -2  -4   1      529.43      500.08      9.95 o 
  -1  -4   1     4597.10     4650.29     62.07 o 
   0  -4   1       35.05       53.21      2.53 o 
   1  -4   1     5320.91     5390.51     56.42 o 
   2  -4   1      740.51      734.91     10.89 o 
   3  -4   1     1432.77     1565.68     20.65 o 
   4  -4   1       50.82       57.69      3.99 o 
   5  -4   1       23.88       21.94      4.21 o 
   6  -4   1      137.07      129.24      7.54 o 
   7  -4   1       68.84       70.69      5.73 o 
   8  -4   1      212.78      206.80      8.64 o 
   9  -4   1      167.01      168.45      8.74 o 
  10  -4   1      408.39      381.13     12.49 o 
  11  -4   1        0.57       17.63      4.47 o 
 -11  -3   1      284.34      294.95     32.68 o 
 -10  -3   1      610.76      589.40     30.50 o 
  -9  -3   1      578.11      563.86     13.32 o 
  -8  -3   1        1.59        1.64      2.48 o 
  -7  -3   1      445.79      402.86     10.18 o 
  -6  -3   1        0.38        0.76      1.54 o 
  -5  -3   1      964.67      944.34     13.65 o 
  -4  -3   1      163.46      170.41      4.49 o 
  -3  -3   1     3659.58     3599.86     51.06 o 
  -2  -3   1     3995.68     3868.12     53.12 o 
  -1  -3   1     1525.68     1585.82     24.90 o 
   0  -3   1       23.94       27.87      1.70 o 
   1  -3   1     1843.43     1892.75     20.78 o 
   2  -3   1     1074.79     1073.25     14.36 o 
   3  -3   1     1421.72     1391.00     18.30 o 
   4  -3   1      247.22      229.57      6.53 o 
   5  -3   1        5.99        5.71      2.02 o 
   6  -3   1      164.69      167.97      5.63 o 
   7  -3   1      340.66      334.82     10.02 o 
   8  -3   1       91.54       82.75      6.26 o 
   9  -3   1        3.33        0.72      3.01 o 
  10  -3   1      455.83      432.34     13.15 o 
  11  -3   1        9.97       10.26      4.99 o 
 -11  -2   1      703.73      663.76     39.04 o 
 -10  -2   1      235.48      240.05      9.99 o 
  -9  -2   1       86.63       84.30      5.89 o 
  -8  -2   1       79.46       80.82      4.80 o 
  -7  -2   1        2.09       -0.46      1.79 o 
  -6  -2   1      278.72      261.21      7.12 o 
  -5  -2   1        1.96        2.77      1.54 o 
  -4  -2   1       10.79       19.11      1.90 o 
  -3  -2   1      329.37      345.61      7.93 o 
  -2  -2   1      226.30      229.84      5.43 o 
  -1  -2   1      925.09      889.83     16.95 o 
   0  -2   1     5473.28     5031.72     52.90 o 
   1  -2   1      126.61      119.59      2.89 o 
   2  -2   1      580.09      571.21      7.65 o 
   3  -2   1      330.91      404.29      6.74 o 
   4  -2   1      658.41      750.84     11.06 o 
   5  -2   1       70.13       77.14      2.99 o 
   6  -2   1       78.22       81.33      3.37 o 
   7  -2   1      211.97      203.17      8.76 o 
   8  -2   1      821.37      801.08     17.07 o 
   9  -2   1      104.38      106.37      7.35 o 
  10  -2   1      234.67      240.53      9.80 o 
  11  -2   1       47.67       55.69      7.07 o 
 -11  -1   1       17.33       23.31      4.44 o 
 -10  -1   1      258.38      257.12     11.72 o 
  -9  -1   1      195.73      193.83      8.21 o 
  -8  -1   1      254.12      240.73      6.98 o 
  -7  -1   1        8.13        8.16      2.33 o 
  -6  -1   1      224.84      230.17      6.02 o 
  -5  -1   1       21.48       19.78      2.20 o 
  -4  -1   1      142.54      149.68      4.11 o 
  -3  -1   1       34.42       41.66      2.19 o 
  -2  -1   1      269.91      267.37     10.38 o 
  -1  -1   1      144.67      105.04      2.66 o 
   0  -1   1       28.20       26.40      1.21 o 
   1  -1   1      292.07      328.44      4.01 o 
   2  -1   1      329.13      315.62      5.24 o 
   3  -1   1      196.56      219.74      3.94 o 
   4  -1   1        4.94        8.78      1.26 o 
   5  -1   1      582.25      632.38      8.65 o 
   6  -1   1      110.62      120.15      3.70 o 
   7  -1   1       90.55      104.00      3.89 o 
   8  -1   1      226.86      241.57      8.12 o 
   9  -1   1      105.49      118.44      7.48 o 
  10  -1   1       56.28       50.09      5.62 o 
  11  -1   1        0.06        4.25      3.96 o 
 -11   0   1      101.90      125.54     10.18 o 
 -10   0   1        1.57        1.42      3.44 o 
  -9   0   1       11.06        9.28      2.87 o 
  -8   0   1       32.66       27.16      4.81 o 
  -7   0   1      228.54      205.72      6.41 o 
  -6   0   1        0.39        1.30      1.70 o 
  -5   0   1       93.03      103.22      4.08 o 
  -4   0   1      266.22      267.61      5.76 o 
  -3   0   1     1237.20     1213.71     15.48 o 
  -2   0   1     3441.00     3356.38     40.43 o 
  -1   0   1     5373.36     5321.55     85.90 o 
   0   0   1     2378.14     1919.98     76.08 o 
   1   0   1     6086.71     5986.97     72.49 o 
   2   0   1     3207.79     3219.26     34.72 o 
   3   0   1      659.07      670.16      9.05 o 
   4   0   1       23.01       35.52      2.26 o 
   5   0   1       18.16       19.23      2.11 o 
   6   0   1      783.01      782.54     11.98 o 
   7   0   1      147.16      142.83      5.25 o 
   8   0   1       12.40        8.21      2.93 o 
   9   0   1        0.01        0.54      2.41 o 
  10   0   1      248.22      234.65      9.45 o 
  11   0   1        5.05       10.16      6.09 o 
 -11   1   1       39.87       50.89      5.74 o 
 -10   1   1        0.46        3.96      3.16 o 
  -9   1   1        8.73       10.96      3.74 o 
  -8   1   1      107.05      111.35      6.26 o 
  -7   1   1      391.54      387.01      8.20 o 
  -6   1   1        0.48        3.55      1.91 o 
  -5   1   1      214.61      260.02      5.68 o 
  -4   1   1      132.51      164.89      4.19 o 
  -3   1   1     1208.22     1249.57     15.13 o 
  -2   1   1       39.37       34.12      1.76 o 
  -1   1   1      128.67      137.01      2.34 o 
   0   1   1        2.52       -0.58      0.58 o 
   1   1   1      576.02      503.65      6.61 o 
   2   1   1        8.65        1.64      1.67 o 
   3   1   1     4453.35     4636.22     50.32 o 
   4   1   1      683.83      669.80      9.72 o 
   5   1   1       13.02       13.84      2.27 o 
   6   1   1      372.23      392.98      7.85 o 
   7   1   1      276.99      261.54      6.79 o 
   8   1   1      355.06      352.03      8.28 o 
   9   1   1       52.27       55.00      4.76 o 
  10   1   1       99.50       91.81     17.08 o 
  11   1   1        9.34       18.66      6.79 o 
 -11   2   1      110.58      128.63      8.87 o 
 -10   2   1       11.25       14.66      3.89 o 
  -9   2   1      424.15      409.81     12.16 o 
  -8   2   1      105.60      128.32      6.66 o 
  -7   2   1       72.37       96.11      5.49 o 
  -6   2   1       90.00      107.99      4.32 o 
  -5   2   1      171.23      175.24      4.50 o 
  -4   2   1     2209.11     2456.78     28.28 o 
  -3   2   1     1189.86     1333.46     17.94 o 
  -2   2   1      121.74      123.17      3.84 o 
  -1   2   1       86.50       69.33      1.89 o 
   0   2   1      721.35      726.05     11.94 o 
   1   2   1       35.71       44.79      1.75 o 
   2   2   1      191.70      180.19      3.90 o 
   3   2   1      274.72      313.61     10.09 o 
   4   2   1      160.61      178.83      9.76 o 
   5   2   1       36.84       32.90      2.57 o 
   6   2   1       32.58       32.37      3.07 o 
   7   2   1      589.85      568.23     11.18 o 
   8   2   1      535.91      508.68     10.26 o 
   9   2   1      111.65      123.95      6.17 o 
  10   2   1      294.73      290.85     15.11 o 
  11   2   1       12.05        9.50      7.10 o 
 -11   3   1        0.05       12.19      3.87 o 
 -10   3   1       14.98       18.34      5.81 o 
  -9   3   1       69.41       82.47      6.78 o 
  -8   3   1      264.89      267.66      9.38 o 
  -7   3   1      113.37      126.32      6.08 o 
  -6   3   1      590.23      612.08     11.63 o 
  -5   3   1      230.77      247.80      6.39 o 
  -4   3   1      460.80      498.88      8.93 o 
  -3   3   1      627.57      700.79     11.89 o 
  -2   3   1       58.74       70.19      3.29 o 
  -1   3   1      571.11      643.67     20.45 o 
   0   3   1        5.30        4.51      1.29 o 
   1   3   1     1678.34     1654.01     18.55 o 
   2   3   1      203.39      191.51      4.48 o 
   3   3   1      526.22      547.74     11.78 o 
   4   3   1       22.00       35.22      2.91 o 
   5   3   1      187.47      193.48      5.34 o 
   6   3   1      147.94      137.99      5.12 o 
   7   3   1      507.30      469.76     10.08 o 
   8   3   1       10.34        9.56      3.12 o 
   9   3   1        8.17       12.92      3.43 o 
  10   3   1      611.49      619.79     23.30 o 
  11   3   1       35.14       33.45      9.58 o 
 -11   4   1       71.28       92.04     10.27 o 
 -10   4   1        3.25        8.95      3.64 o 
  -9   4   1      110.26      118.31      8.09 o 
  -8   4   1      390.85      361.70     12.85 o 
  -7   4   1      309.84      306.68     10.38 o 
  -6   4   1      110.99      113.27      5.28 o 
  -5   4   1       46.35       59.52      3.82 o 
  -4   4   1      183.48      207.85      6.66 o 
  -3   4   1      508.88      592.41      9.61 o 
  -2   4   1      271.69      299.80      6.15 o 
  -1   4   1        1.46        5.90      1.47 o 
   0   4   1     4942.15     4781.46     63.23 o 
   1   4   1       45.03       40.02      2.16 o 
   2   4   1       29.77       43.60      2.36 o 
   3   4   1      931.90      946.21     19.88 o 
   4   4   1      830.12      855.24     29.23 o 
   5   4   1       14.36       17.69      2.13 o 
   6   4   1       44.47       44.05      3.41 o 
   7   4   1       65.05       62.73      7.54 o 
   8   4   1      271.29      267.71     10.79 o 
   9   4   1      155.66      153.44     10.43 o 
  10   4   1      349.45      344.79     13.81 o 
  11   4   1       38.59       32.85      7.37 o 
 -11   5   1       10.88       11.95      4.42 o 
 -10   5   1      342.51      336.16     11.85 o 
  -9   5   1      186.67      193.28      8.85 o 
  -8   5   1       49.23       43.97      5.12 o 
  -7   5   1      668.53      637.61     14.89 o 
  -6   5   1        3.98        0.32      2.65 o 
  -5   5   1      637.56      652.29     12.64 o 
  -4   5   1     1057.84     1161.19     19.60 o 
  -3   5   1      215.89      246.29      5.44 o 
  -2   5   1        0.03        1.04      1.27 o 
  -1   5   1     3095.43     3221.50     43.12 o 
   0   5   1        0.06        1.23      1.30 o 
   1   5   1     2561.28     2670.54     37.09 o 
   2   5   1      495.47      498.39      8.36 o 
   3   5   1      512.72      563.69     14.76 o 
   4   5   1      126.91      138.92      4.43 o 
   5   5   1      284.01      297.44      7.35 o 
   6   5   1        2.47        4.48      2.29 o 
   7   5   1      385.21      373.11     10.62 o 
   8   5   1       95.04       82.82      6.20 o 
   9   5   1      664.86      648.27     19.17 o 
  10   5   1        1.27       -0.63      4.70 o 
  11   5   1       94.40       99.71     13.27 o 
 -10   6   1       33.44       33.72      5.23 o 
  -9   6   1       47.32       51.80      6.29 o 
  -8   6   1       21.23       32.75      5.62 o 
  -7   6   1       63.09       52.83      5.39 o 
  -6   6   1       94.40      120.77      8.60 o 
  -5   6   1        9.28       11.96      3.20 o 
  -4   6   1       10.77       13.31      2.40 o 
  -3   6   1      126.29      140.25      4.71 o 
  -2   6   1     2379.94     2531.09     30.46 o 
  -1   6   1      116.53      125.81      4.62 o 
   0   6   1     2625.00     2752.08     34.40 o 
   1   6   1        3.50        5.73      1.58 o 
   2   6   1     3139.84     3320.27     40.80 o 
   3   6   1       33.73       42.18      2.70 o 
   4   6   1       46.80       54.39      4.48 o 
   5   6   1      220.01      214.75      7.46 o 
   6   6   1      138.06      128.01     12.53 o 
   7   6   1       83.19       80.14      6.01 o 
   8   6   1       26.35       33.15      4.85 o 
   9   6   1       10.11        5.64      4.03 o 
  10   6   1      129.68      129.78     10.30 o 
 -10   7   1      102.04       94.13      9.02 o 
  -9   7   1       22.86       15.50      4.29 o 
  -8   7   1       30.24       32.06      4.74 o 
  -7   7   1      123.77      163.01      8.13 o 
  -6   7   1      634.09      584.01     15.95 o 
  -5   7   1     1103.59     1114.64     20.50 o 
  -4   7   1       22.81       26.72      3.39 o 
  -3   7   1      542.08      512.31     11.65 o 
  -2   7   1       87.63       86.89      3.54 o 
  -1   7   1      283.15      288.67     13.22 o 
   0   7   1        0.14       -1.34      1.34 o 
   1   7   1      438.76      438.71      9.42 o 
   2   7   1      439.75      449.94      8.14 o 
   3   7   1        0.28       -0.45      3.03 o 
   4   7   1      124.33      133.16      6.91 o 
   5   7   1        1.57        0.79      3.22 o 
   6   7   1        0.04        0.20      2.38 o 
   7   7   1        2.41        2.49      2.47 o 
   8   7   1       25.10       21.69      6.30 o 
   9   7   1        5.40        8.79      4.34 o 
  10   7   1      289.20      291.96     17.44 o 
 -10   8   1      155.71      168.49     12.03 o 
  -9   8   1       39.05       36.28      6.36 o 
  -8   8   1       15.52       19.84      5.04 o 
  -7   8   1       43.68       28.20      6.33 o 
  -6   8   1        7.39        8.51      3.13 o 
  -5   8   1       79.75       91.11      6.21 o 
  -4   8   1      232.68      227.10     10.23 o 
  -3   8   1       17.56       12.21      3.04 o 
  -2   8   1      323.81      343.35      7.05 o 
  -1   8   1      821.97      785.10     11.94 o 
   0   8   1       73.83       68.84      4.05 o 
   1   8   1      792.68      811.08     15.03 o 
   2   8   1      145.43      141.72      4.66 o 
   3   8   1        3.61       -1.75      2.47 o 
   4   8   1       50.11       58.47      6.13 o 
   5   8   1       38.94       27.80      6.24 o 
   6   8   1       77.60       69.15      6.98 o 
   7   8   1       57.40       40.83      4.78 o 
   8   8   1       26.59       15.48      4.90 o 
   9   8   1        5.81        5.19      4.17 o 
  -9   9   1       39.78       42.28      6.73 o 
  -8   9   1        4.21        4.21      3.96 o 
  -7   9   1       20.58       29.94      6.92 o 
  -6   9   1       45.54       39.81      5.78 o 
  -5   9   1       72.91       69.04      6.88 o 
  -4   9   1      311.24      303.43     11.02 o 
  -3   9   1      808.02      804.26     18.85 o 
  -2   9   1     1736.66     1674.52     22.68 o 
  -1   9   1      207.38      220.80      7.49 o 
   0   9   1       39.81       44.38      3.66 o 
   1   9   1       49.59       55.74      6.71 o 
   2   9   1     1283.70     1286.71     27.13 o 
   3   9   1       25.78       19.86      4.56 o 
   4   9   1      401.80      390.87     13.42 o 
   5   9   1       15.60       21.27      4.57 o 
   6   9   1      366.95      291.18     22.17 o 
   7   9   1        2.59        5.19      3.06 o 
   8   9   1       74.76       70.92     13.86 o 
   9   9   1        0.44        5.88      7.80 o 
  -8  10   1       74.47       74.92     10.23 o 
  -7  10   1        4.29        3.93      5.12 o 
  -6  10   1        0.18        2.51      3.34 o 
  -5  10   1      158.26      158.58     10.14 o 
  -4  10   1       25.41       25.43      4.73 o 
  -3  10   1      404.71      390.06     13.30 o 
  -2  10   1     2081.36     1986.44     34.03 o 
  -1  10   1     1334.89     1279.65     18.69 o 
   0  10   1      128.65      141.18      6.48 o 
   1  10   1      902.62      894.51     18.37 o 
   2  10   1     1460.56     1422.63     30.06 o 
   3  10   1       34.57       46.68      6.03 o 
   4  10   1      291.76      263.02     11.42 o 
   5  10   1       18.97       14.86      4.53 o 
   6  10   1        4.35        5.13      3.80 o 
   7  10   1        2.42        5.63      6.54 o 
   8  10   1      151.43      174.19     19.85 o 
  -8  11   1       67.55       62.47     10.12 o 
  -7  11   1      257.15      269.68     15.38 o 
  -6  11   1       30.46       38.00      8.75 o 
  -5  11   1      145.98      142.29      9.93 o 
  -4  11   1        0.41        0.21      3.01 o 
  -3  11   1      185.39      182.96      9.10 o 
  -2  11   1      756.34      746.99     14.66 o 
  -1  11   1      147.55      146.66      5.61 o 
   0  11   1        0.03       -0.25      2.41 o 
   1  11   1       69.04       87.09      6.62 o 
   2  11   1      274.79      266.97     15.31 o 
   3  11   1        3.40        5.32      4.06 o 
   4  11   1       11.31       17.71      8.08 o 
   5  11   1        0.03       -3.57      3.63 o 
   6  11   1      107.21      143.41     10.85 o 
   7  11   1       58.89       99.13     18.56 o 
  -7  12   1       48.07       49.19     13.15 o 
  -6  12   1       22.40       22.32      5.55 o 
  -5  12   1      263.06      258.14     11.79 o 
  -4  12   1        5.11        6.37      3.91 o 
  -3  12   1       12.36       14.34      4.21 o 
  -2  12   1       65.31       66.36      7.48 o 
  -1  12   1       30.82       24.48      4.05 o 
   0  12   1       85.19       78.41      5.37 o 
   1  12   1        2.45       -2.49      3.57 o 
   2  12   1        0.88        0.62      3.26 o 
   3  12   1       33.27       27.91      5.67 o 
   4  12   1        2.62        2.38      4.31 o 
   5  12   1        7.00        8.73      4.63 o 
   6  12   1       36.61       39.95      9.74 o 
  -5  13   1       64.40       62.77      7.86 o 
  -4  13   1       31.64       18.37      4.98 o 
  -3  13   1       36.97       29.49      5.43 o 
  -2  13   1       12.80        8.43      5.48 o 
  -1  13   1       41.45       47.90      5.17 o 
   0  13   1       20.88       22.01      3.72 o 
   1  13   1        2.55        3.25      3.06 o 
   2  13   1       17.57       22.88      7.36 o 
   3  13   1       91.01      100.36      9.32 o 
   4  13   1        0.48        6.86      4.83 o 
   5  13   1       89.13       92.98     16.23 o 
  -4  14   1        0.36       -2.40      6.00 o 
  -3  14   1       15.00        3.39      6.15 o 
  -2  14   1       63.19       52.93      9.18 o 
  -1  14   1       11.34        9.42      3.96 o 
   0  14   1      256.34      276.25     10.71 o 
   1  14   1       30.29       32.09      5.42 o 
   2  14   1      115.45      143.43      8.34 o 
   3  14   1       24.39       22.88      6.23 o 
  -2 -13   2        1.10        5.35      4.98 o 
  -1 -13   2      100.84      108.34     17.79 o 
   0 -13   2        0.90       -0.22      3.70 o 
   1 -13   2      164.11      182.02     10.59 o 
   2 -13   2       35.31       32.42      8.51 o 
   3 -13   2        7.65        2.91      6.12 o 
  -4 -12   2       16.08       17.28      4.82 o 
  -3 -12   2       44.96       32.78      6.83 o 
  -2 -12   2       11.76       11.45      4.04 o 
  -1 -12   2       78.84       67.10      5.96 o 
   0 -12   2        3.60        2.88      3.25 o 
   1 -12   2       60.46       64.05      6.52 o 
   2 -12   2      205.79      224.39     14.26 o 
   3 -12   2        1.61        5.18      7.62 o 
   4 -12   2      159.70      140.42     13.41 o 
   5 -12   2        7.97        9.92      6.26 o 
  -6 -11   2        0.11        2.14      4.57 o 
  -5 -11   2        2.90        2.01      4.44 o 
  -4 -11   2        5.19        2.38      4.16 o 
  -3 -11   2        5.94        5.92      3.41 o 
  -2 -11   2        8.66       13.26      3.69 o 
  -1 -11   2       82.82       73.91      5.98 o 
   0 -11   2        0.01        0.11      3.10 o 
   1 -11   2       50.71       43.95      4.85 o 
   2 -11   2        0.14       -1.68      5.05 o 
   3 -11   2       50.14       51.96      8.01 o 
   4 -11   2        0.51       -3.24      3.24 o 
   5 -11   2        0.32       -2.81      3.62 o 
   6 -11   2        4.92        2.51      6.83 o 
  -7 -10   2       26.24       14.19      5.34 o 
  -6 -10   2        1.49        3.66      5.42 o 
  -5 -10   2        0.22        6.41      4.62 o 
  -4 -10   2      258.82      239.18     11.78 o 
  -3 -10   2      434.09      459.42     15.77 o 
  -2 -10   2      282.07      294.65      9.71 o 
  -1 -10   2       35.61       39.73      4.18 o 
   0 -10   2      409.46      371.88     15.81 o 
   1 -10   2       42.89       49.27      4.77 o 
   2 -10   2      692.94      698.78     13.21 o 
   3 -10   2       92.70       95.52      7.95 o 
   4 -10   2        2.47        0.16      3.17 o 
   5 -10   2       79.74       87.87      8.29 o 
   6 -10   2       61.82       77.72      8.21 o 
   7 -10   2        2.97        7.69      4.53 o 
   8 -10   2       26.52       29.32     12.97 o 
  -8  -9   2       15.04       11.42      5.42 o 
  -7  -9   2       27.77       44.89      6.96 o 
  -6  -9   2        4.21        4.74      4.24 o 
  -5  -9   2       42.77       48.82      7.87 o 
  -4  -9   2      167.50      172.09     10.67 o 
  -3  -9   2      150.11      170.21     10.35 o 
  -2  -9   2      123.14      132.56      9.31 o 
  -1  -9   2      780.99      716.49     13.47 o 
   0  -9   2       49.07       47.16      4.09 o 
   1  -9   2      394.05      353.06      8.49 o 
   2  -9   2       85.30       95.48      5.11 o 
   3  -9   2       50.23       66.20      6.33 o 
   4  -9   2       28.07       31.19      5.02 o 
   5  -9   2      225.18      195.35     12.69 o 
   6  -9   2       19.72       23.79      5.18 o 
   7  -9   2       82.59       80.66      8.24 o 
   8  -9   2       67.30       66.31     10.13 o 
  -8  -8   2        3.07        3.18      3.29 o 
  -7  -8   2      201.08      192.38      9.52 o 
  -6  -8   2        0.07       -2.37      3.42 o 
  -5  -8   2       34.70       24.48      5.04 o 
  -4  -8   2       93.47       81.62      7.71 o 
  -3  -8   2       33.19       21.20      4.64 o 
  -2  -8   2        6.29       -0.28      2.91 o 
  -1  -8   2      237.05      228.66      7.81 o 
   0  -8   2     2508.03     2427.76     29.06 o 
   1  -8   2       94.35       86.11      4.23 o 
   2  -8   2       12.10        6.10      2.34 o 
   3  -8   2        0.01        3.14      2.42 o 
   4  -8   2      217.18      174.18      9.40 o 
   5  -8   2       27.13       28.67      4.91 o 
   6  -8   2      257.83      216.84     12.74 o 
   7  -8   2      136.03      141.44     10.05 o 
   8  -8   2       62.06       54.23      8.84 o 
   9  -8   2       34.32       43.20      8.61 o 
  -9  -7   2        0.79        3.90      3.54 o 
  -8  -7   2        9.72       14.86      4.24 o 
  -7  -7   2       23.86       22.63      4.26 o 
  -6  -7   2       13.13       10.79      3.25 o 
  -5  -7   2        0.00        3.15      3.26 o 
  -4  -7   2      134.73      134.76      8.80 o 
  -3  -7   2      907.69      885.03     21.07 o 
  -2  -7   2      523.13      501.22     14.26 o 
  -1  -7   2       20.85       16.36      3.29 o 
   0  -7   2        0.05        0.65      1.48 o 
   1  -7   2        2.29        2.23      1.64 o 
   2  -7   2      107.49      111.08      4.21 o 
   3  -7   2       11.82        9.65      2.64 o 
   4  -7   2       98.88       98.85      7.11 o 
   5  -7   2       82.31       66.06     10.08 o 
   6  -7   2      367.75      320.83     19.48 o 
   7  -7   2       17.10       20.44      4.63 o 
   8  -7   2        0.00        4.10      4.50 o 
   9  -7   2      119.67      129.62     10.17 o 
  10  -7   2       89.59      104.19      9.58 o 
 -10  -6   2        0.29        0.76      5.10 o 
  -9  -6   2        7.01        6.52      3.44 o 
  -8  -6   2       79.76       69.39      9.39 o 
  -7  -6   2        1.53        1.34      2.80 o 
  -6  -6   2       55.13       60.78      5.50 o 
  -5  -6   2      486.04      442.13     14.26 o 
  -4  -6   2       12.35       13.48      3.05 o 
  -3  -6   2        0.11       -0.39      2.52 o 
  -2  -6   2      510.76      482.90     13.32 o 
  -1  -6   2      418.10      403.21      8.91 o 
   0  -6   2      144.78      141.15      5.71 o 
   1  -6   2      219.34      207.06      5.02 o 
   2  -6   2      627.43      635.65      9.58 o 
   3  -6   2       83.79       76.58      4.79 o 
   4  -6   2      455.75      439.56     10.16 o 
   5  -6   2      140.77      141.26      7.84 o 
   6  -6   2      354.99      302.20     11.13 o 
   7  -6   2       76.20       76.14      7.15 o 
   8  -6   2       54.24       66.35      9.19 o 
   9  -6   2      121.96      128.52      9.67 o 
  10  -6   2       59.48       63.05      9.32 o 
 -10  -5   2      265.34      287.40     20.88 o 
  -9  -5   2       76.89       84.02      7.06 o 
  -8  -5   2       84.78       76.21      7.76 o 
  -7  -5   2       24.45       19.78      4.77 o 
  -6  -5   2       23.44       28.29      3.76 o 
  -5  -5   2       55.66       50.86      4.29 o 
  -4  -5   2       49.76       52.70      4.81 o 
  -3  -5   2        0.67        3.48      3.54 o 
  -2  -5   2       63.57       56.72      4.94 o 
  -1  -5   2       62.45       66.66      3.48 o 
   0  -5   2       10.91       12.73      1.43 o 
   1  -5   2      253.70      252.30      5.15 o 
   2  -5   2      174.13      199.29      5.03 o 
   3  -5   2      142.30      152.18      5.41 o 
   4  -5   2      595.40      571.35     10.00 o 
   5  -5   2      125.89      122.36      5.96 o 
   6  -5   2       25.01       36.41      4.26 o 
   7  -5   2      219.93      229.55      9.92 o 
   8  -5   2        5.42        4.36      3.40 o 
   9  -5   2      432.52      433.39     14.87 o 
  10  -5   2       99.35      112.06      9.40 o 
 -10  -4   2       19.72       25.73      6.83 o 
  -9  -4   2       77.74       82.86      6.26 o 
  -8  -4   2      550.58      518.57     13.67 o 
  -7  -4   2      166.56      153.29      7.05 o 
  -6  -4   2      329.40      326.02      9.03 o 
  -5  -4   2      132.93      138.23      8.12 o 
  -4  -4   2      165.37      158.37      5.79 o 
  -3  -4   2       17.08       17.79      2.71 o 
  -2  -4   2      173.98      196.56      6.16 o 
  -1  -4   2      990.03     1026.84     16.24 o 
   0  -4   2      280.38      263.74      4.66 o 
   1  -4   2     2273.22     2297.59     25.65 o 
   2  -4   2       74.36       83.07      3.16 o 
   3  -4   2        3.75        2.19      1.42 o 
   4  -4   2     1756.60     1802.04     23.91 o 
   5  -4   2        3.13        1.88      1.95 o 
   6  -4   2      186.39      186.21      7.07 o 
   7  -4   2       61.71       72.01      6.87 o 
   8  -4   2       90.08       88.70      6.65 o 
   9  -4   2        5.56        6.35      3.54 o 
  10  -4   2        3.28        4.76      4.70 o 
  11  -4   2       28.91       40.06      7.90 o 
 -11  -3   2      155.01      188.55     11.96 o 
 -10  -3   2      117.03      153.72     11.12 o 
  -9  -3   2       39.33       27.63      4.44 o 
  -8  -3   2       13.67       12.94      3.56 o 
  -7  -3   2      528.07      507.54     11.73 o 
  -6  -3   2      188.69      181.81      6.70 o 
  -5  -3   2      962.75      998.51     14.31 o 
  -4  -3   2      280.99      282.24      5.55 o 
  -3  -3   2      140.74      162.15      4.95 o 
  -2  -3   2      585.70      559.58      9.46 o 
  -1  -3   2        0.00        0.31      1.03 o 
   0  -3   2        0.59        1.09      1.29 o 
   1  -3   2        0.92        6.64      1.29 o 
   2  -3   2     2706.92     2671.43     36.16 o 
   3  -3   2     1747.59     1804.11     23.25 o 
   4  -3   2      183.74      204.91      4.95 o 
   5  -3   2      632.00      615.34     10.36 o 
   6  -3   2       41.13       38.22      5.02 o 
   7  -3   2      108.93      119.85      7.04 o 
   8  -3   2      172.05      175.35      7.92 o 
   9  -3   2      301.81      306.11     10.54 o 
  10  -3   2       55.09       63.85      7.13 o 
  11  -3   2       54.57       61.55      9.10 o 
 -11  -2   2       46.84       45.34      6.03 o 
 -10  -2   2      148.29      146.83      9.32 o 
  -9  -2   2        0.59       -1.32      2.63 o 
  -8  -2   2        2.72        5.91      2.82 o 
  -7  -2   2      267.83      267.37      7.06 o 
  -6  -2   2        8.82        7.21      2.20 o 
  -5  -2   2      390.92      387.15      7.49 o 
  -4  -2   2       43.26       43.96      2.48 o 
  -3  -2   2        8.27       17.75      1.48 o 
  -2  -2   2      259.41      240.41      4.32 o 
  -1  -2   2     6040.64     5700.02     67.82 o 
   0  -2   2      317.63      316.22      5.24 o 
   1  -2   2     7442.71     7181.53     73.87 o 
   2  -2   2     1149.41     1122.91     13.41 o 
   3  -2   2        5.51        3.36      1.32 o 
   4  -2   2        8.97       20.57      1.99 o 
   5  -2   2       46.00       52.95      3.22 o 
   6  -2   2      462.28      456.33      8.90 o 
   7  -2   2       18.15       22.47      4.44 o 
   8  -2   2       27.86       37.26      4.58 o 
   9  -2   2       81.24       78.94      8.19 o 
  10  -2   2       30.92       36.37      5.54 o 
  11  -2   2       66.60       67.34      8.99 o 
 -11  -1   2        0.49        6.01      3.65 o 
 -10  -1   2      148.12      134.55      8.88 o 
  -9  -1   2       18.86       18.33      3.96 o 
  -8  -1   2        1.02        3.28      2.14 o 
  -7  -1   2      751.03      698.44     12.13 o 
  -6  -1   2      166.30      172.29      5.38 o 
  -5  -1   2        7.76        8.73      1.73 o 
  -4  -1   2       84.58       93.96      3.43 o 
  -3  -1   2      963.82      927.40     15.54 o 
  -2  -1   2      297.78      290.95      5.68 o 
  -1  -1   2     3101.72     2941.67     50.34 o 
   0  -1   2       19.47       18.05      1.49 o 
   1  -1   2     3258.41     3056.39     35.83 o 
   2  -1   2      767.65      793.62     12.02 o 
   3  -1   2       85.79       85.78      3.01 o 
   4  -1   2      144.87      163.50      4.91 o 
   5  -1   2      118.30      118.03      3.34 o 
   6  -1   2      348.93      345.12      6.23 o 
   7  -1   2      138.63      131.15      5.32 o 
   8  -1   2      226.94      212.90      7.24 o 
   9  -1   2      118.55      116.12      7.47 o 
  10  -1   2      198.79      193.13      9.67 o 
  11  -1   2       84.74       83.87     10.50 o 
 -11   0   2        1.40       11.97      4.23 o 
 -10   0   2        0.78       -1.98      3.68 o 
  -9   0   2       31.14       29.13      3.93 o 
  -8   0   2      384.48      348.47      8.97 o 
  -7   0   2      222.73      222.41      6.41 o 
  -6   0   2       34.32       27.65      2.83 o 
  -5   0   2      639.40      628.18      9.99 o 
  -4   0   2      876.49      849.20     11.83 o 
  -3   0   2     1039.27     1043.79     13.24 o 
  -2   0   2     1412.01     1384.71     16.23 o 
  -1   0   2      277.46      258.91      6.04 o 
   0   0   2     8247.45     7677.37     83.15 o 
   1   0   2        8.59        5.72      1.05 o 
   2   0   2     3099.45     2992.37     44.77 o 
   3   0   2     1422.48     1373.21     17.60 o 
   4   0   2      337.95      344.99      5.51 o 
   5   0   2       93.73      101.77      3.33 o 
   6   0   2        0.11       -0.08      1.44 o 
   7   0   2       62.38       72.72      4.06 o 
   8   0   2      173.99      163.48      6.68 o 
   9   0   2      319.05      326.37     10.29 o 
  10   0   2      201.78      196.96     21.15 o 
  11   0   2        1.39       16.59      8.03 o 
 -11   1   2        8.55       18.98      6.84 o 
 -10   1   2       93.92       99.58      6.76 o 
  -9   1   2       91.53       92.93      6.07 o 
  -8   1   2       81.42       97.68      5.83 o 
  -7   1   2      140.45      139.24      5.46 o 
  -6   1   2      113.75      113.55      4.55 o 
  -5   1   2       46.04       38.29      2.70 o 
  -4   1   2     1131.73     1298.05     17.65 o 
  -3   1   2      444.93      458.65      7.55 o 
  -2   1   2     2717.47     2653.91     29.32 o 
  -1   1   2     2723.41     2540.24     22.67 o 
   0   1   2        1.95        0.95      0.81 o 
   1   1   2     4320.23     3981.14     44.76 o 
   2   1   2      470.81      453.31      7.77 o 
   3   1   2       27.08       25.20      1.99 o 
   4   1   2      239.39      280.93      5.89 o 
   5   1   2      285.69      342.77      6.66 o 
   6   1   2      180.31      209.85      5.68 o 
   7   1   2      128.66      127.83      5.46 o 
   8   1   2        3.60        3.01      1.87 o 
   9   1   2      420.22      392.80     11.14 o 
  10   1   2       83.90       84.13      8.10 o 
  11   1   2        5.76        9.90      4.37 o 
 -11   2   2       31.94       39.54      5.24 o 
 -10   2   2        7.01       11.43      3.84 o 
  -9   2   2        5.89        6.73      3.33 o 
  -8   2   2     2133.54     2009.38     29.76 o 
  -7   2   2       86.70      118.45      6.09 o 
  -6   2   2       76.84       77.94      3.89 o 
  -5   2   2       41.03       52.23      2.95 o 
  -4   2   2     1421.21     1569.37     19.80 o 
  -3   2   2      187.53      190.04      4.09 o 
  -2   2   2     5181.73     5418.39     56.05 o 
  -1   2   2     1099.61     1053.99     12.60 o 
   0   2   2    12856.28    11649.20    217.94 o 
   1   2   2     1261.39     1143.91     21.64 o 
   2   2   2     1610.82     1566.62     27.31 o 
   3   2   2     1418.66     1471.97     18.94 o 
   4   2   2     2279.20     2438.77     30.59 o 
   5   2   2      129.22      128.92      4.52 o 
   6   2   2      152.90      160.75      5.37 o 
   7   2   2      243.92      234.08      6.93 o 
   8   2   2     1237.93     1205.59     19.32 o 
   9   2   2        8.50       12.20      3.20 o 
  10   2   2        0.06        4.77      3.12 o 
  11   2   2       17.60       25.33      7.59 o 
 -11   3   2       34.93       43.45      5.65 o 
 -10   3   2        0.00        4.93      5.42 o 
  -9   3   2      236.08      233.53     12.07 o 
  -8   3   2       56.96       55.24      4.78 o 
  -7   3   2       78.13       76.54      5.07 o 
  -6   3   2      126.00      141.07      5.80 o 
  -5   3   2        0.00        0.04      1.66 o 
  -4   3   2      184.87      187.25      5.31 o 
  -3   3   2      803.37      926.18     13.54 o 
  -2   3   2     7238.21     7617.17     97.61 o 
  -1   3   2      146.13      172.38      3.87 o 
   0   3   2        0.93       -0.12      1.16 o 
   1   3   2      297.76      323.51      5.21 o 
   2   3   2     3175.93     3158.47     47.15 o 
   3   3   2      958.62     1012.32     13.99 o 
   4   3   2      722.02      772.77     11.84 o 
   5   3   2      152.32      153.09      4.81 o 
   6   3   2      480.74      490.40      9.67 o 
   7   3   2        2.29        4.69      2.25 o 
   8   3   2       81.55       78.06      4.96 o 
   9   3   2      146.46      160.14      7.64 o 
  10   3   2        3.26       10.44      6.50 o 
  11   3   2       15.20       16.79      6.56 o 
 -11   4   2      168.69      187.55      9.91 o 
 -10   4   2       43.72       48.69      5.82 o 
  -9   4   2       14.49        9.81      3.67 o 
  -8   4   2      545.51      512.13     13.38 o 
  -7   4   2       10.90       20.33      3.30 o 
  -6   4   2      923.24      918.01     15.51 o 
  -5   4   2        0.31        2.82      1.89 o 
  -4   4   2      119.42      148.14      4.77 o 
  -3   4   2     2755.52     3025.15     47.88 o 
  -2   4   2     1518.55     1694.70     20.89 o 
  -1   4   2      273.32      256.01      5.55 o 
   0   4   2     2597.85     2625.24     67.83 o 
   1   4   2      489.51      458.93      7.35 o 
   2   4   2     1466.65     1591.52     20.39 o 
   3   4   2     1655.22     1842.68     26.67 o 
   4   4   2      230.33      230.94      5.50 o 
   5   4   2        9.00       16.66      2.13 o 
   6   4   2       36.30       47.87      3.55 o 
   7   4   2        0.09        0.16      1.96 o 
   8   4   2      128.32      111.95      5.49 o 
   9   4   2      172.32      167.16      9.95 o 
  10   4   2       53.28       41.62      7.69 o 
  11   4   2       16.64       23.27     14.01 o 
 -11   5   2       27.88       37.39      5.86 o 
 -10   5   2        1.88        2.18      3.58 o 
  -9   5   2       61.46       69.12      6.41 o 
  -8   5   2       46.30       59.21      5.70 o 
  -7   5   2       60.38       65.14      5.91 o 
  -6   5   2      116.72      119.67      5.54 o 
  -5   5   2      722.54      677.42     12.07 o 
  -4   5   2      349.44      385.90      8.70 o 
  -3   5   2       71.39       91.28      4.43 o 
  -2   5   2       37.95       37.20      2.08 o 
  -1   5   2      498.17      517.27      9.30 o 
   0   5   2       12.71       10.35      1.85 o 
   1   5   2     1144.39     1139.70     15.52 o 
   2   5   2      556.59      507.40      8.44 o 
   3   5   2      119.44      126.38      4.30 o 
   4   5   2     1231.19     1277.34     19.67 o 
   5   5   2      639.63      630.16     11.11 o 
   6   5   2        9.66        5.80      3.23 o 
   7   5   2      526.78      466.64     11.78 o 
   8   5   2        4.27        6.79      3.81 o 
   9   5   2      147.47      139.76     12.06 o 
  10   5   2        4.35       11.48      4.35 o 
  11   5   2      204.43      203.39     29.82 o 
 -10   6   2       23.66       27.96      5.06 o 
  -9   6   2       76.27       86.49      7.32 o 
  -8   6   2      148.36      162.47      8.59 o 
  -7   6   2        0.05       -0.34      2.63 o 
  -6   6   2        7.48        9.18      3.35 o 
  -5   6   2      167.32      171.34      7.40 o 
  -4   6   2      205.42      213.24      5.71 o 
  -3   6   2      808.25      877.49     11.38 o 
  -2   6   2     1106.24     1109.08     17.45 o 
  -1   6   2       31.57       24.61      2.44 o 
   0   6   2     1463.42     1530.04     22.60 o 
   1   6   2        1.01        3.00      1.33 o 
   2   6   2        6.53       65.69     10.47 o 
   3   6   2       90.53      123.86      5.86 o 
   4   6   2       12.49       20.17      2.30 o 
   5   6   2       10.04        9.81      2.17 o 
   6   6   2      102.30      115.01      6.36 o 
   7   6   2      307.95      248.10      9.90 o 
   8   6   2        5.30        9.70      3.89 o 
   9   6   2        3.77        3.47      3.89 o 
  10   6   2        0.78        5.83      4.06 o 
 -10   7   2        0.02        3.38      3.71 o 
  -9   7   2        0.11        1.41      3.85 o 
  -8   7   2        0.54       -0.15      3.99 o 
  -7   7   2      528.85      514.48     22.47 o 
  -6   7   2      110.88      134.49      8.61 o 
  -5   7   2      223.04      271.65     12.57 o 
  -4   7   2      155.36      149.83      5.13 o 
  -3   7   2      705.69      757.28     11.62 o 
  -2   7   2       19.22       19.82      2.54 o 
  -1   7   2      137.90      134.81      5.04 o 
   0   7   2        0.00       -1.36      1.36 o 
   1   7   2       62.44       67.32      3.87 o 
   2   7   2       55.95       59.62      3.20 o 
   3   7   2      485.95      517.00     10.72 o 
   4   7   2      112.96      115.27      4.61 o 
   5   7   2      922.47      921.78     17.98 o 
   6   7   2     1072.42      970.01     29.06 o 
   7   7   2       43.48       53.87      5.00 o 
   8   7   2       62.57       54.11      8.45 o 
   9   7   2      215.51      217.03     11.81 o 
  10   7   2        1.85        9.21      4.91 o 
 -10   8   2       27.65       38.55      6.64 o 
  -9   8   2       48.45       63.47      7.55 o 
  -8   8   2        5.20        4.08      3.25 o 
  -7   8   2      149.87      164.13      8.31 o 
  -6   8   2       94.67      100.20      7.79 o 
  -5   8   2        0.34       -0.73      2.31 o 
  -4   8   2      370.42      375.89     10.11 o 
  -3   8   2      170.62      160.05      5.93 o 
  -2   8   2       22.65       24.76      2.18 o 
  -1   8   2       82.57       95.12      5.96 o 
   0   8   2       21.22       13.11      2.38 o 
   1   8   2        0.03        0.96      1.68 o 
   2   8   2      294.65      309.54      6.98 o 
   3   8   2       37.65       36.23      3.51 o 
   4   8   2       48.88       45.25      4.34 o 
   5   8   2      252.31      268.89     10.04 o 
   6   8   2        3.60        6.01      2.78 o 
   7   8   2       23.62       19.96      5.56 o 
   8   8   2       46.82       36.28      6.34 o 
   9   8   2      120.12      121.31     10.20 o 
  10   8   2      104.94      101.11     22.12 o 
  -9   9   2       62.87       93.36      9.19 o 
  -8   9   2       40.34       51.73      6.77 o 
  -7   9   2      133.18      158.65     12.97 o 
  -6   9   2       15.72       16.81      5.97 o 
  -5   9   2        0.04        0.98      2.56 o 
  -4   9   2       11.70        8.07      2.83 o 
  -3   9   2       52.59       63.19      5.79 o 
  -2   9   2      723.84      703.89     11.35 o 
  -1   9   2      147.81      143.20      6.10 o 
   0   9   2        0.15       -0.94      2.55 o 
   1   9   2        1.99       -0.32      1.72 o 
   2   9   2      257.09      273.62      8.70 o 
   3   9   2     1037.51     1040.31     23.52 o 
   4   9   2      183.96      187.33      9.44 o 
   5   9   2      120.44      120.17      8.37 o 
   6   9   2        2.80        3.03      3.65 o 
   7   9   2       37.13       24.74      5.97 o 
   8   9   2       25.86       20.51      5.37 o 
   9   9   2      153.07      149.61     11.78 o 
  -9  10   2       91.48       71.50      8.43 o 
  -8  10   2        1.79        6.04      4.68 o 
  -7  10   2        0.62        2.53      4.87 o 
  -6  10   2       44.31       33.60      5.40 o 
  -5  10   2       21.80       29.24      5.00 o 
  -4  10   2       17.65       18.03      4.14 o 
  -3  10   2      115.30      122.93      7.70 o 
  -2  10   2        0.72        0.46      1.91 o 
  -1  10   2       63.33       78.85      5.43 o 
   0  10   2       38.34       29.78      3.68 o 
   1  10   2      226.97      240.01      7.78 o 
   2  10   2      632.57      665.24     17.72 o 
   3  10   2      945.33      964.79     23.02 o 
   4  10   2       21.13       19.41      5.66 o 
   5  10   2      145.64      155.12      9.64 o 
   6  10   2        8.77        6.16      3.77 o 
   7  10   2        0.02        1.29      3.80 o 
   8  10   2      115.94      107.56     18.34 o 
  -8  11   2        0.61       -0.07      4.16 o 
  -7  11   2       99.60      105.51     11.43 o 
  -6  11   2      422.26      437.55     16.96 o 
  -5  11   2      124.62      138.29      9.67 o 
  -4  11   2       36.06       24.96      4.89 o 
  -3  11   2       86.56      105.73      7.91 o 
  -2  11   2       76.90       69.41      4.42 o 
  -1  11   2       16.27       12.09      2.26 o 
   0  11   2        3.08        2.69      2.61 o 
   1  11   2        6.93       14.12      4.21 o 
   2  11   2     1031.77     1035.64     24.43 o 
   3  11   2      381.73      422.49     14.59 o 
   4  11   2       20.95       11.41      4.33 o 
   5  11   2       54.32       38.85      6.54 o 
   6  11   2       96.87      111.93     13.44 o 
   8  11   2       78.01       87.53     16.68 o 
  -7  12   2        6.47       20.35      7.00 o 
  -6  12   2        0.41       -2.69      3.42 o 
  -5  12   2      215.49      214.30     16.41 o 
  -4  12   2      632.73      622.02     18.03 o 
  -3  12   2        0.59       -2.77      2.77 o 
  -2  12   2       36.24       28.93      3.50 o 
  -1  12   2        0.93        0.17      1.99 o 
   0  12   2        0.61        2.38      3.76 o 
   1  12   2        0.01        4.33      3.72 o 
   2  12   2       25.50       23.84     12.16 o 
   3  12   2        2.74        5.68      4.32 o 
   4  12   2        8.61        8.09      4.53 o 
   5  12   2      225.91      259.25     12.47 o 
   6  12   2       48.80       54.59     16.99 o 
   7  12   2        0.59        9.05      7.41 o 
  -6  13   2      376.88      358.09     14.67 o 
  -5  13   2      363.37      344.84     18.00 o 
  -4  13   2        2.49        7.47      4.76 o 
  -3  13   2      156.32      148.49     10.10 o 
  -2  13   2       11.51       13.77      3.64 o 
  -1  13   2       65.74       65.84      5.34 o 
   0  13   2        0.32       -1.67      2.50 o 
   1  13   2      122.54      133.77     10.09 o 
   2  13   2        8.37       11.21      4.69 o 
   3  13   2        1.78       -3.28      4.57 o 
   4  13   2       50.58       63.60     12.00 o 
   5  13   2       23.39       28.58     11.58 o 
   6  13   2      401.01      437.01     33.10 o 
  -4  14   2       48.95       47.76      8.34 o 
  -3  14   2       20.37       17.45      6.82 o 
  -2  14   2       23.01       17.27      6.63 o 
  -1  14   2        2.72        3.24      3.28 o 
   0  14   2        5.46        7.84      3.25 o 
   1  14   2        4.62        4.50      3.02 o 
   2  14   2       43.62       48.42      7.32 o 
   3  14   2        9.54       11.12      4.91 o 
   4  14   2        0.81        1.30      8.74 o 
  -1  15   2       56.96       60.84      6.22 o 
   0  15   2       12.92        8.29      4.17 o 
   1  15   2       69.95       95.73      9.68 o 
  -3 -12   3        1.25        0.12      3.97 o 
  -2 -12   3        6.33        7.95      4.11 o 
  -1 -12   3       49.05       52.15      5.74 o 
   0 -12   3      286.60      275.49     10.34 o 
   1 -12   3        0.07       -2.66      3.68 o 
   2 -12   3        7.17        6.16      8.10 o 
   3 -12   3       46.57       38.17      8.44 o 
   4 -12   3        2.65        9.58      6.10 o 
  -5 -11   3       38.02       49.52      6.19 o 
  -4 -11   3       32.04       33.67      5.44 o 
  -3 -11   3       80.83       99.29      7.33 o 
  -2 -11   3       11.55        8.31      3.26 o 
  -1 -11   3       68.65       72.95      6.10 o 
   0 -11   3        1.75        3.35      3.39 o 
   1 -11   3       24.27       21.43      4.18 o 
   2 -11   3        4.70       -4.00      4.00 o 
   3 -11   3        3.55       -1.75      5.05 o 
   4 -11   3       21.72       22.30      5.15 o 
   5 -11   3       18.76       16.95     10.37 o 
   6 -11   3        0.49       11.66      6.40 o 
  -6 -10   3        6.65        8.89      5.23 o 
  -5 -10   3       61.89       66.38      8.12 o 
  -4 -10   3       46.03       60.66      9.38 o 
  -3 -10   3        1.29        2.45      3.22 o 
  -2 -10   3       68.16       70.17      5.50 o 
  -1 -10   3       12.93       12.32      3.41 o 
   0 -10   3      117.42      113.07      7.10 o 
   1 -10   3        0.55        1.03      2.92 o 
   2 -10   3        9.99        3.49      4.41 o 
   3 -10   3      174.54      179.72      9.78 o 
   4 -10   3      208.50      190.87     10.31 o 
   5 -10   3        5.11        5.17      3.99 o 
   6 -10   3        1.93        2.63      4.45 o 
   7 -10   3       11.16       12.06      6.38 o 
  -7  -9   3       39.25       25.73      6.91 o 
  -6  -9   3       39.79       37.96      7.24 o 
  -5  -9   3       14.84        8.20      4.43 o 
  -4  -9   3        0.32        2.38      5.17 o 
  -3  -9   3       34.41       31.81      4.52 o 
  -2  -9   3       37.50       49.63      4.89 o 
  -1  -9   3      968.29      917.65     16.30 o 
   0  -9   3       21.66       19.84      3.38 o 
   1  -9   3      955.45      888.49     18.41 o 
   2  -9   3        9.71        9.06      3.07 o 
   3  -9   3        9.01        7.80      3.57 o 
   4  -9   3      104.49      100.94      8.17 o 
   5  -9   3      139.94      130.94     15.40 o 
   6  -9   3       27.38       24.61      8.09 o 
   7  -9   3       57.48       63.71      7.64 o 
   8  -9   3       24.80       24.86      6.27 o 
  -8  -8   3       24.54       22.22      5.01 o 
  -7  -8   3        4.69       -1.24      3.77 o 
  -6  -8   3       37.31       39.73      8.42 o 
  -5  -8   3      413.98      374.66     14.42 o 
  -4  -8   3       64.97       67.30      7.32 o 
  -3  -8   3        5.96        6.16      3.94 o 
  -2  -8   3      232.03      231.30      8.30 o 
  -1  -8   3       74.82       68.74      4.81 o 
   0  -8   3     1247.45     1144.08     18.36 o 
   1  -8   3        7.55        2.87      2.00 o 
   2  -8   3       64.51       55.69      4.09 o 
   3  -8   3        0.29        1.05      2.55 o 
   4  -8   3      206.83      184.52      9.12 o 
   5  -8   3       29.39       44.31      5.85 o 
   6  -8   3       58.48       55.76      6.88 o 
   7  -8   3       43.84       47.98      7.81 o 
   8  -8   3       20.17       22.71      5.36 o 
   9  -8   3      134.49      133.07     13.23 o 
  -9  -7   3       33.49       43.07      6.74 o 
  -8  -7   3       24.28       15.29      4.14 o 
  -7  -7   3      118.22      128.17     10.29 o 
  -6  -7   3        6.53        1.76      2.91 o 
  -5  -7   3      339.70      302.51     15.03 o 
  -4  -7   3        5.06        0.35      3.12 o 
  -3  -7   3      489.32      466.27     14.61 o 
  -2  -7   3      263.42      239.62      8.25 o 
  -1  -7   3       18.26       25.94      3.63 o 
   0  -7   3       13.78       13.49      2.19 o 
   1  -7   3      185.02      197.39      5.59 o 
   2  -7   3      549.13      515.97     17.29 o 
   3  -7   3     1236.89     1212.81     23.23 o 
   4  -7   3       22.79       23.23      7.65 o 
   5  -7   3        4.71        0.89      3.01 o 
   6  -7   3       38.13       32.05      5.48 o 
   7  -7   3        2.54        2.40      3.66 o 
   8  -7   3       31.50       35.71      7.67 o 
   9  -7   3       42.56       47.44     11.62 o 
  -9  -6   3      204.35      222.39     10.74 o 
  -8  -6   3        0.11        2.82      2.95 o 
  -7  -6   3       53.13       54.59      5.75 o 
  -6  -6   3      173.94      168.54      8.29 o 
  -5  -6   3       71.75       61.42      6.17 o 
  -4  -6   3        0.05        6.13      3.54 o 
  -3  -6   3       18.79       15.21      4.11 o 
  -2  -6   3      115.13      109.36      7.45 o 
  -1  -6   3       10.19       15.18      2.08 o 
   0  -6   3        8.25       14.67      2.04 o 
   1  -6   3      146.01      138.94      5.64 o 
   2  -6   3       61.91       66.62      3.85 o 
   3  -6   3       20.35       19.29      3.04 o 
   4  -6   3        5.45        4.43      2.64 o 
   5  -6   3      641.14      560.18     15.25 o 
   6  -6   3        4.59        4.22      3.28 o 
   7  -6   3      253.42      244.42     10.67 o 
   8  -6   3        8.66        6.84      4.59 o 
   9  -6   3      109.17      115.77      9.67 o 
  10  -6   3      214.11      205.58     12.37 o 
 -10  -5   3       61.61       64.35      7.71 o 
  -9  -5   3       36.50       51.31      5.99 o 
  -8  -5   3       16.83       17.54      3.70 o 
  -7  -5   3        0.02       -0.38      2.00 o 
  -6  -5   3        3.69        6.47      2.70 o 
  -5  -5   3      403.52      380.22      9.74 o 
  -4  -5   3      109.71       95.59      5.30 o 
  -3  -5   3       16.78       21.64      3.52 o 
  -2  -5   3      101.34      118.04      8.10 o 
  -1  -5   3      475.67      466.00      8.39 o 
   0  -5   3        3.66        4.50      1.50 o 
   1  -5   3       75.29       80.05      3.42 o 
   2  -5   3      223.64      234.43      5.76 o 
   3  -5   3       93.31      100.70      4.81 o 
   4  -5   3        6.29        5.75      3.03 o 
   5  -5   3      101.81       85.97      8.05 o 
   6  -5   3       24.28       30.13      4.65 o 
   7  -5   3       58.98       65.34      6.49 o 
   8  -5   3       51.35       54.15     13.69 o 
   9  -5   3       50.32       68.73      7.42 o 
  10  -5   3      152.10      158.32     11.10 o 
 -10  -4   3        4.57        9.42      3.68 o 
  -9  -4   3       10.03       11.52      3.46 o 
  -8  -4   3        4.69        4.19      2.98 o 
  -7  -4   3       44.54       35.90      4.15 o 
  -6  -4   3       16.06       15.84      3.48 o 
  -5  -4   3       36.57       34.23      3.75 o 
  -4  -4   3        1.77       -1.67      1.84 o 
  -3  -4   3      104.53      103.34      5.20 o 
  -2  -4   3        4.17       13.03      2.61 o 
  -1  -4   3      986.87      985.61     12.80 o 
   0  -4   3      720.37      789.91     10.78 o 
   1  -4   3      339.64      315.06      5.78 o 
   2  -4   3        1.27        7.60      3.58 o 
   3  -4   3       34.04       35.39      3.07 o 
   4  -4   3      218.53      192.60      5.97 o 
   5  -4   3      210.97      221.99      9.76 o 
   6  -4   3      730.66      704.58     17.17 o 
   7  -4   3      575.38      498.74     18.14 o 
   8  -4   3      307.49      284.01     11.42 o 
   9  -4   3       84.44       96.68      8.57 o 
  10  -4   3      600.59      565.35     17.52 o 
  11  -4   3       46.82       68.74     10.01 o 
 -10  -3   3        2.19        2.22      3.12 o 
  -9  -3   3        0.25        1.19      4.72 o 
  -8  -3   3       58.62       62.06      5.39 o 
  -7  -3   3        0.09        0.76      2.50 o 
  -6  -3   3      217.83      213.11      7.44 o 
  -5  -3   3      271.78      247.85      8.11 o 
  -4  -3   3      121.41      114.49      3.69 o 
  -3  -3   3     1204.80     1202.47     17.85 o 
  -2  -3   3     2033.51     2091.22     27.11 o 
  -1  -3   3        8.42       13.79      1.56 o 
   0  -3   3        0.01        0.35      1.45 o 
   1  -3   3      198.15      176.79      4.03 o 
   2  -3   3      564.24      595.13      9.37 o 
   3  -3   3      150.23      166.36      8.97 o 
   4  -3   3      623.78      651.95     13.64 o 
   5  -3   3     1090.63     1073.25     17.66 o 
   6  -3   3      288.12      300.76     10.18 o 
   7  -3   3      667.40      613.70     20.20 o 
   8  -3   3        7.38        3.31      3.60 o 
   9  -3   3      633.01      613.18     17.48 o 
  10  -3   3      946.39      961.47     29.81 o 
  11  -3   3       67.88       76.45     14.17 o 
 -11  -2   3       18.60       23.65      6.23 o 
 -10  -2   3      101.60      113.82      8.37 o 
  -9  -2   3        1.14        0.49      2.73 o 
  -8  -2   3      958.94      879.13     17.02 o 
  -7  -2   3      453.28      458.75     11.06 o 
  -6  -2   3       91.45       90.75      4.28 o 
  -5  -2   3       80.81       68.14      3.44 o 
  -4  -2   3      348.49      368.73      8.11 o 
  -3  -2   3       70.21       77.96      2.46 o 
  -2  -2   3      637.52      602.48      9.33 o 
  -1  -2   3      489.84      490.77      7.24 o 
   0  -2   3      438.12      425.11      6.29 o 
   1  -2   3       30.35       38.54      2.06 o 
   2  -2   3      417.60      422.10      6.33 o 
   3  -2   3       58.60       86.99      3.07 o 
   4  -2   3       93.52      110.18      4.22 o 
   5  -2   3      750.05      745.41     16.92 o 
   6  -2   3       27.18       26.55      5.19 o 
   7  -2   3      105.16      132.38      8.15 o 
   8  -2   3       17.28       20.46      4.36 o 
   9  -2   3       80.62       86.06     14.66 o 
  10  -2   3      369.57      349.50     16.29 o 
  11  -2   3      812.63      804.86     57.24 o 
 -11  -1   3        0.49        8.18      3.89 o 
 -10  -1   3      323.61      307.91     16.97 o 
  -9  -1   3      229.66      219.18     10.54 o 
  -8  -1   3       13.40       19.77      3.94 o 
  -7  -1   3      146.48      143.36      5.57 o 
  -6  -1   3       60.26       61.87      3.76 o 
  -5  -1   3     1239.33     1234.22     16.85 o 
  -4  -1   3      104.38       95.86      3.49 o 
  -3  -1   3       24.30       26.32      2.63 o 
  -2  -1   3     8679.63     8552.11     84.28 o 
  -1  -1   3      216.64      167.02      4.01 o 
   0  -1   3       18.11       21.56      1.86 o 
   1  -1   3      682.07      625.97      9.06 o 
   2  -1   3     6904.25     6871.80    128.75 o 
   3  -1   3      979.11      994.41     15.30 o 
   4  -1   3      251.63      282.58      6.60 o 
   5  -1   3        2.23       -0.04      1.91 o 
   6  -1   3        0.13        2.44      1.86 o 
   7  -1   3      147.75      151.89      9.55 o 
   8  -1   3      144.66      135.96      8.36 o 
   9  -1   3      212.03      221.97      9.84 o 
  10  -1   3       62.28       70.53      8.72 o 
  11  -1   3       18.25       16.48      5.46 o 
 -11   0   3       34.24       27.53      4.84 o 
 -10   0   3        0.54        4.92      3.32 o 
  -9   0   3      416.14      405.49     12.57 o 
  -8   0   3        0.63        2.22      2.11 o 
  -7   0   3      254.31      231.83      7.99 o 
  -6   0   3        0.34       -0.14      1.86 o 
  -5   0   3     1573.78     1556.18     20.12 o 
  -4   0   3      496.28      489.77      8.12 o 
  -3   0   3        5.81        3.42      1.22 o 
  -2   0   3      770.44      754.12     10.69 o 
  -1   0   3     1420.17     1420.27     14.71 o 
   0   0   3     7354.67     6903.14     64.86 o 
   1   0   3     1406.20     1443.55     23.24 o 
   2   0   3       24.40       26.24      2.03 o 
   3   0   3      527.15      526.66      9.18 o 
   4   0   3     1171.64     1158.63     17.61 o 
   5   0   3      389.90      402.80      7.58 o 
   6   0   3       34.48       32.06      2.57 o 
   7   0   3      225.63      202.43      6.13 o 
   8   0   3      152.45      142.62      8.64 o 
   9   0   3       15.35       19.27      6.57 o 
  10   0   3       26.77       36.16      6.57 o 
  11   0   3       61.67       78.76     13.68 o 
 -11   1   3       35.77       44.57      6.73 o 
 -10   1   3       65.67       63.67      6.33 o 
  -9   1   3       62.64       65.04      5.21 o 
  -8   1   3        0.84       -2.04      2.04 o 
  -7   1   3      361.35      356.99      8.74 o 
  -6   1   3       74.28       81.08      4.22 o 
  -5   1   3     1408.01     1450.06     18.90 o 
  -4   1   3     1351.76     1388.33     17.61 o 
  -3   1   3     3394.96     3675.50     40.85 o 
  -2   1   3      322.23      367.69      7.91 o 
  -1   1   3     1438.53     1353.33     12.69 o 
   0   1   3        0.97       -0.70      0.70 o 
   1   1   3     1144.70     1073.77     14.66 o 
   2   1   3      744.37      643.83     10.27 o 
   3   1   3       45.00       56.23      2.55 o 
   4   1   3     1737.38     1880.76     23.71 o 
   5   1   3        0.83       -0.36      1.42 o 
   6   1   3      188.21      163.15      4.79 o 
   7   1   3      100.30      102.85      4.34 o 
   8   1   3       89.52       88.24      4.32 o 
   9   1   3        6.38        8.52      3.48 o 
  10   1   3       22.94       19.37      4.88 o 
  11   1   3        1.46       15.78      4.43 o 
 -11   2   3        2.14        6.61      5.79 o 
 -10   2   3      252.77      233.09      9.60 o 
  -9   2   3       16.23       15.87      3.38 o 
  -8   2   3      196.85      199.45     10.10 o 
  -7   2   3        1.56        2.22      2.19 o 
  -6   2   3      119.99      116.20      4.68 o 
  -5   2   3      311.61      320.49      6.84 o 
  -4   2   3      845.01      885.44     12.27 o 
  -3   2   3        6.31       17.77      1.91 o 
  -2   2   3     9072.53     9373.96     96.34 o 
  -1   2   3      142.37      156.79      2.60 o 
   0   2   3      446.96      433.24      7.25 o 
   1   2   3       21.77       25.95      1.66 o 
   2   2   3     9720.99     9536.85    119.67 o 
   3   2   3        0.52       -1.39      1.39 o 
   4   2   3     1325.64     1392.89     17.09 o 
   5   2   3        0.62        3.95      1.77 o 
   6   2   3       44.73       48.36      3.47 o 
   7   2   3      207.52      207.74      5.80 o 
   8   2   3       48.08       43.96      3.49 o 
   9   2   3      368.81      337.85     10.33 o 
  10   2   3        3.78        4.94      6.06 o 
  11   2   3       41.73       50.61      7.40 o 
 -11   3   3       51.23       50.71      6.08 o 
 -10   3   3        0.56        4.08      3.27 o 
  -9   3   3       31.34       30.59      4.56 o 
  -8   3   3      612.51      575.23     12.62 o 
  -7   3   3      148.16      143.72      6.36 o 
  -6   3   3      231.33      256.92      6.25 o 
  -5   3   3      490.59      484.86      8.37 o 
  -4   3   3      131.73      152.66      4.13 o 
  -3   3   3     1667.55     1823.30     20.58 o 
  -2   3   3       56.15       53.07      2.00 o 
  -1   3   3     8530.22     8197.37     95.51 o 
   0   3   3        6.17        2.87      1.50 o 
   1   3   3     5683.01     5394.86     68.51 o 
   2   3   3     3792.37     3721.54     55.77 o 
   3   3   3      909.38      959.00     13.27 o 
   4   3   3      108.93       97.05      3.61 o 
   5   3   3        8.93       10.37      1.97 o 
   6   3   3        5.63        2.92      1.92 o 
   7   3   3       59.27       58.46      5.45 o 
   8   3   3      410.90      404.79     11.03 o 
   9   3   3       85.97       92.62      6.72 o 
  10   3   3        2.60        5.89      3.40 o 
  11   3   3       11.37       16.90      5.91 o 
 -11   4   3      122.66      127.75      8.99 o 
 -10   4   3       53.35       56.76      6.09 o 
  -9   4   3        0.68        0.16      2.82 o 
  -8   4   3       98.60      122.03      7.69 o 
  -7   4   3      319.83      301.74      8.55 o 
  -6   4   3       85.88       75.11      4.70 o 
  -5   4   3       50.43       65.91      4.19 o 
  -4   4   3      120.22      107.41      3.10 o 
  -3   4   3      481.44      575.55      9.08 o 
  -2   4   3        0.22       -1.37      1.37 o 
  -1   4   3      312.59      351.12      5.93 o 
   0   4   3     4621.83     4490.58     58.46 o 
   1   4   3      380.57      414.02     10.14 o 
   2   4   3      241.95      258.94      5.49 o 
   3   4   3     1131.83     1120.90     15.43 o 
   4   4   3      125.78      164.89      6.09 o 
   5   4   3        2.43        0.91      1.53 o 
   6   4   3     1186.69     1065.00     16.96 o 
   7   4   3      244.63      215.98      7.52 o 
   8   4   3      114.95      112.24      6.56 o 
   9   4   3       69.68       84.67      7.66 o 
  10   4   3        0.12        5.32      3.56 o 
  11   4   3        1.20        5.09      6.33 o 
 -11   5   3        9.29       16.21      4.64 o 
 -10   5   3       86.34      104.82      7.97 o 
  -9   5   3       51.21       48.73      5.66 o 
  -8   5   3      283.84      285.74     10.11 o 
  -7   5   3      251.83      230.92      9.27 o 
  -6   5   3      337.82      335.03      8.62 o 
  -5   5   3       31.02       28.33      3.20 o 
  -4   5   3       44.13       43.25      3.73 o 
  -3   5   3      343.27      341.86      6.92 o 
  -2   5   3      406.61      404.41      6.83 o 
  -1   5   3       14.17       11.43      1.50 o 
   0   5   3        0.02        0.01      1.30 o 
   1   5   3      210.41      191.27      4.93 o 
   2   5   3      172.62      185.34      4.56 o 
   3   5   3      380.23      414.15      8.25 o 
   4   5   3      195.20      193.85      5.17 o 
   5   5   3      527.98      494.21      9.42 o 
   6   5   3        7.65        8.43      2.13 o 
   7   5   3      220.70      198.31      9.64 o 
   8   5   3       88.71       75.99      7.24 o 
   9   5   3      171.52      174.55     10.46 o 
  10   5   3      282.76      259.29     19.11 o 
  11   5   3       16.28       15.34      6.92 o 
 -10   6   3        5.78       11.62      4.24 o 
  -9   6   3       27.01       33.60      5.21 o 
  -8   6   3      270.79      246.65      9.59 o 
  -7   6   3      145.69      168.70      7.86 o 
  -6   6   3      217.09      219.64      8.42 o 
  -5   6   3       72.12       85.09      4.80 o 
  -4   6   3       53.08       70.85      4.39 o 
  -3   6   3       24.67       26.47      2.04 o 
  -2   6   3       42.64       41.83      2.49 o 
  -1   6   3      807.60      861.17     16.33 o 
   0   6   3     3896.48     4105.14     54.40 o 
   1   6   3      689.70      706.60     12.08 o 
   2   6   3     1064.78     1099.90     15.65 o 
   3   6   3      336.58      370.48      7.39 o 
   4   6   3      456.35      461.48      8.87 o 
   5   6   3      156.80      148.69      5.45 o 
   6   6   3       12.57       13.63      2.93 o 
   7   6   3        4.79       -2.08      2.97 o 
   8   6   3       60.80       75.81      7.45 o 
   9   6   3       38.76       33.11      6.77 o 
  10   6   3       53.75       58.41      8.32 o 
  11   6   3      124.32      115.34     10.50 o 
 -10   7   3      113.35      142.45      9.50 o 
  -9   7   3      200.44      199.98      9.29 o 
  -8   7   3       16.47       18.07      4.45 o 
  -7   7   3      338.24      302.23     10.24 o 
  -6   7   3      596.37      622.67     14.64 o 
  -5   7   3      181.77      176.71      8.32 o 
  -4   7   3      457.49      507.23     12.35 o 
  -3   7   3     1192.89     1271.18     17.44 o 
  -2   7   3     1026.11     1098.76     15.61 o 
  -1   7   3       15.96       21.96      5.11 o 
   0   7   3        4.61        7.02      1.75 o 
   1   7   3        0.04        0.05      1.60 o 
   2   7   3      475.49      520.29      9.28 o 
   3   7   3     1227.66     1331.62     20.73 o 
   4   7   3       81.06       92.26      4.37 o 
   5   7   3      302.17      324.74     12.19 o 
   6   7   3       35.21       50.25      4.57 o 
   7   7   3      240.11      280.82     11.56 o 
   8   7   3       30.14       23.29      7.78 o 
   9   7   3        8.77        9.59      4.60 o 
  10   7   3      230.61      218.57     15.22 o 
 -10   8   3        3.22        0.26      4.23 o 
  -9   8   3       43.96       54.97      6.39 o 
  -8   8   3      250.91      239.65      9.92 o 
  -7   8   3        0.08        0.21      2.98 o 
  -6   8   3        0.96        6.97      3.15 o 
  -5   8   3      353.89      364.89     11.92 o 
  -4   8   3      309.36      308.90     14.09 o 
  -3   8   3       28.69       43.74      3.89 o 
  -2   8   3      579.25      614.91     16.46 o 
  -1   8   3        2.71        5.55      2.45 o 
   0   8   3        3.99        0.16      1.80 o 
   1   8   3       11.09       12.61      2.22 o 
   2   8   3      386.57      436.94      8.94 o 
   3   8   3      149.22      152.47      6.30 o 
   4   8   3      297.51      324.97      9.20 o 
   5   8   3       34.76       43.88      4.75 o 
   6   8   3       20.66       33.68      5.52 o 
   7   8   3      138.55      115.23      9.05 o 
   8   8   3        0.10       -1.83      3.62 o 
   9   8   3       40.96       35.74      6.22 o 
  10   8   3       79.61       99.45     10.08 o 
  -9   9   3        5.49        5.21      4.10 o 
  -8   9   3       50.86       52.05      7.66 o 
  -7   9   3      108.69      129.76      8.36 o 
  -6   9   3       55.88       84.76     11.45 o 
  -5   9   3       35.08       42.71      5.19 o 
  -4   9   3      177.85      187.97      8.51 o 
  -3   9   3      323.84      298.40     10.24 o 
  -2   9   3      765.52      786.18     14.93 o 
  -1   9   3        6.62       10.68      2.40 o 
   0   9   3        1.50        1.81      2.04 o 
   1   9   3       31.63       27.63      3.68 o 
   2   9   3     1721.96     1809.01     32.39 o 
   3   9   3       67.79       86.66      6.90 o 
   4   9   3        1.30        5.70      3.06 o 
   5   9   3        1.06        1.91      3.15 o 
   6   9   3       20.11       19.75      4.78 o 
   7   9   3       70.50       85.25      9.24 o 
   8   9   3       12.71        9.34      4.21 o 
   9   9   3       22.91       23.41      5.82 o 
  -9  10   3       13.73       18.39      5.84 o 
  -8  10   3        3.04        7.29      4.73 o 
  -7  10   3      345.72      322.22     17.41 o 
  -6  10   3        5.76        3.94      4.72 o 
  -5  10   3      237.98      212.07      9.72 o 
  -4  10   3      471.80      462.00     13.97 o 
  -3  10   3       22.08       14.73      3.89 o 
  -2  10   3        1.12        3.90      2.45 o 
  -1  10   3      150.78      154.23      6.61 o 
   0  10   3       14.20        9.29      2.72 o 
   1  10   3       67.96       66.18      5.52 o 
   2  10   3       20.83       27.54      5.47 o 
   3  10   3        2.36        5.14      3.39 o 
   4  10   3       42.20       59.86      9.15 o 
   5  10   3       61.16       77.16      7.26 o 
   6  10   3       57.87       52.83      6.67 o 
   7  10   3       28.10       43.35      6.67 o 
   8  10   3       41.25       38.69      6.64 o 
   9  10   3        2.82        2.90      4.92 o 
  -8  11   3        9.52        6.10      4.76 o 
  -7  11   3        2.37       -3.15      4.57 o 
  -6  11   3      399.97      396.03     17.23 o 
  -5  11   3      267.21      270.91     13.18 o 
  -4  11   3       25.37       30.42      5.08 o 
  -3  11   3      106.67      102.95     10.68 o 
  -2  11   3      155.40      166.81      6.49 o 
  -1  11   3       14.08        8.56      3.03 o 
   0  11   3       12.29       13.88      4.00 o 
   1  11   3        0.07        4.89      3.37 o 
   2  11   3       31.54       29.59      5.90 o 
   3  11   3       19.04       22.89      4.77 o 
   4  11   3      117.24      104.08      8.77 o 
   5  11   3       49.98       72.25      7.41 o 
   6  11   3      517.71      587.83     24.99 o 
   7  11   3      191.83      194.25     26.37 o 
   8  11   3       27.14       36.53      6.93 o 
  -7  12   3        0.05       -1.63      7.28 o 
  -6  12   3      126.33      128.42     23.69 o 
  -5  12   3      533.35      537.24     16.78 o 
  -4  12   3      438.53      414.23     32.35 o 
  -3  12   3        5.40        4.46      3.34 o 
  -2  12   3      349.19      337.54     17.99 o 
  -1  12   3        0.00        2.47      2.61 o 
   0  12   3       50.60       44.76      5.77 o 
   1  12   3        0.23        1.69      3.43 o 
   2  12   3      185.45      195.12     11.96 o 
   3  12   3       10.89        6.61     11.61 o 
   4  12   3      506.85      532.99     17.32 o 
   5  12   3       24.06       38.10      8.36 o 
   6  12   3        2.18        7.12      7.02 o 
   7  12   3       10.84       13.39      7.50 o 
  -6  13   3       36.95       32.75      7.99 o 
  -5  13   3       28.84       27.39      5.71 o 
  -4  13   3      314.33      313.24     21.81 o 
  -3  13   3       53.19       55.34      6.93 o 
  -2  13   3      161.60      155.67      6.60 o 
  -1  13   3      134.87      124.37      8.56 o 
   0  13   3        0.55       -2.04      3.60 o 
   1  13   3       68.99       65.76      9.99 o 
   2  13   3        2.33        4.99      4.04 o 
   3  13   3      139.81      161.82     13.45 o 
   4  13   3        0.72        3.98      4.76 o 
   5  13   3      128.27      146.15     20.94 o 
   6  13   3       27.81       28.84      8.68 o 
  -5  14   3      132.02      137.07     16.39 o 
  -4  14   3       63.71       77.16      8.24 o 
  -3  14   3       30.93       32.32      5.79 o 
  -2  14   3      222.35      207.14     14.14 o 
  -1  14   3        1.82        2.97      2.93 o 
   0  14   3        2.27        4.42      2.81 o 
   1  14   3        0.05        5.00      4.25 o 
   2  14   3       61.96       82.66      8.30 o 
   3  14   3      123.77      163.00     14.06 o 
   4  14   3        0.72        0.69      8.52 o 
  -3  15   3        1.22       12.78     11.30 o 
  -2  15   3        8.63        7.00      7.43 o 
  -1  15   3      136.60      145.43     12.45 o 
   0  15   3        3.42        1.05      5.94 o 
   1  15   3       86.08      109.07      9.94 o 
   2  15   3      109.17      126.76     21.98 o 
  -2 -12   4      612.11      599.95     34.55 o 
  -1 -12   4      582.71      619.74     24.55 o 
   0 -12   4      189.99      207.20     10.24 o 
   1 -12   4      850.22      863.34     29.99 o 
   2 -12   4      164.17      151.20     14.54 o 
   3 -12   4        2.39       11.88      7.42 o 
  -4 -11   4        0.01        5.36      3.98 o 
  -3 -11   4        3.82        6.74      3.80 o 
  -2 -11   4       21.86       13.62      4.31 o 
  -1 -11   4       35.36       33.28      4.89 o 
   0 -11   4        5.95        6.55      3.62 o 
   1 -11   4        7.81        6.49      3.49 o 
   2 -11   4        2.62       -0.84      5.78 o 
   3 -11   4       83.12      103.49     11.49 o 
   4 -11   4       51.43       48.70      8.92 o 
   5 -11   4       39.48       42.86     12.60 o 
  -5 -10   4       17.32        7.88      6.12 o 
  -4 -10   4      111.54      103.05      7.70 o 
  -3 -10   4       33.00       33.88      4.94 o 
  -2 -10   4        7.19        8.09      3.30 o 
  -1 -10   4       25.33       29.24      4.60 o 
   0 -10   4       54.23       44.02      6.31 o 
   1 -10   4      119.89      110.72      7.09 o 
   2 -10   4       22.32       15.65      6.12 o 
   3 -10   4       87.82       89.85     10.37 o 
   4 -10   4       15.89       20.98      7.32 o 
   5 -10   4      119.24      135.78     11.20 o 
   6 -10   4       15.98       22.25      9.17 o 
  -6  -9   4       30.40       33.29      6.51 o 
  -5  -9   4       76.54       98.43      8.79 o 
  -4  -9   4       16.95        8.39      3.74 o 
  -3  -9   4        0.72       -1.46      3.45 o 
  -2  -9   4       15.12        8.98      3.58 o 
  -1  -9   4       86.75       86.75      5.64 o 
   0  -9   4       19.40       14.62      3.64 o 
   1  -9   4        0.13       -1.43      2.62 o 
   2  -9   4        3.64        3.91      3.92 o 
   3  -9   4      124.46      125.95     18.08 o 
   4  -9   4       15.71       17.77      4.52 o 
   5  -9   4        4.23        4.24      4.05 o 
   6  -9   4       67.56       66.09      7.65 o 
   7  -9   4       93.67       89.90     10.65 o 
  -7  -8   4        3.68        2.50      6.96 o 
  -6  -8   4       52.28       43.34      7.02 o 
  -5  -8   4       21.73       25.35      5.46 o 
  -4  -8   4        0.11       -0.65      3.01 o 
  -3  -8   4       66.16       66.04      5.65 o 
  -2  -8   4       11.69       10.80      3.89 o 
  -1  -8   4        2.55        3.41      2.62 o 
   0  -8   4       49.15       45.36      5.24 o 
   1  -8   4      293.95      278.99      8.91 o 
   2  -8   4       13.77       13.63      3.17 o 
   3  -8   4       50.22       51.28      4.97 o 
   4  -8   4       56.11       51.86      6.01 o 
   5  -8   4      353.60      307.31     11.99 o 
   6  -8   4      113.12      108.15     12.14 o 
   7  -8   4       54.37       43.09      6.77 o 
   8  -8   4       17.75       16.95      5.40 o 
  -8  -7   4        0.09       -4.07      5.14 o 
  -7  -7   4        7.08        6.05      4.34 o 
  -6  -7   4        5.17        3.60      4.26 o 
  -5  -7   4       13.78        8.63      4.04 o 
  -4  -7   4       20.60       15.14      4.48 o 
  -3  -7   4        0.47        0.35      3.46 o 
  -2  -7   4       56.05       57.42      5.02 o 
  -1  -7   4     1212.82     1142.55     22.91 o 
   0  -7   4       69.75       67.41      4.62 o 
   1  -7   4      905.45      842.59     12.96 o 
   2  -7   4        2.08        0.35      2.28 o 
   3  -7   4      265.64      238.74      9.84 o 
   4  -7   4        0.04       -1.91      2.58 o 
   5  -7   4      259.57      216.41     16.37 o 
   6  -7   4        9.76       13.51      5.33 o 
   7  -7   4       88.12      104.52     12.46 o 
   8  -7   4       13.26       10.30      4.74 o 
   9  -7   4       31.03       30.42      8.33 o 
  -9  -6   4       14.18       18.13      4.74 o 
  -8  -6   4      163.09      181.48     10.51 o 
  -7  -6   4       18.41       21.86      6.40 o 
  -6  -6   4      142.19      117.30      7.79 o 
  -5  -6   4        0.06        3.39      3.87 o 
  -4  -6   4      239.99      220.36     15.98 o 
  -3  -6   4      356.93      330.57      9.93 o 
  -2  -6   4      274.21      282.90     11.18 o 
  -1  -6   4      316.04      304.03      8.80 o 
   0  -6   4       86.35       96.50      4.14 o 
   1  -6   4      322.98      304.30      7.17 o 
   2  -6   4       45.42       47.38      3.58 o 
   3  -6   4        0.00       -1.94      1.94 o 
   4  -6   4       17.64       17.05      3.20 o 
   5  -6   4        0.33       -1.65      2.81 o 
   6  -6   4      341.32      312.30     11.67 o 
   7  -6   4       98.82       95.07      8.09 o 
   8  -6   4      102.66       83.79     14.55 o 
   9  -6   4       23.80       28.67      7.08 o 
  10  -6   4       40.66       55.29     21.60 o 
  -9  -5   4       64.31       58.06      6.74 o 
  -8  -5   4       61.81       61.54      9.88 o 
  -7  -5   4        0.34       -0.58      2.50 o 
  -6  -5   4      157.69      165.37      7.29 o 
  -5  -5   4        7.78        6.88      3.71 o 
  -4  -5   4      111.11      139.84      9.04 o 
  -3  -5   4      636.26      645.32     14.34 o 
  -2  -5   4        0.09        0.23      2.12 o 
  -1  -5   4      518.82      533.90      9.64 o 
   0  -5   4        5.59        4.72      1.82 o 
   1  -5   4      759.60      757.68     11.22 o 
   2  -5   4        9.72       13.93      2.38 o 
   3  -5   4      338.34      345.52      8.86 o 
   4  -5   4       28.90       20.25      3.12 o 
   5  -5   4      181.53      174.68      8.14 o 
   6  -5   4        7.20        1.55      3.04 o 
   7  -5   4       25.14       25.24      4.76 o 
   8  -5   4       76.38       63.28      8.81 o 
   9  -5   4      164.62      177.95     10.83 o 
  10  -5   4      688.32      706.25     26.06 o 
 -10  -4   4       16.18       18.65      4.33 o 
  -9  -4   4        3.95        4.20      3.21 o 
  -8  -4   4        0.62        2.10      2.82 o 
  -7  -4   4      135.66      111.55      7.24 o 
  -6  -4   4       82.60       84.45      5.75 o 
  -5  -4   4        4.85        8.89      2.53 o 
  -4  -4   4      179.73      172.19      6.32 o 
  -3  -4   4      126.45      146.44      6.68 o 
  -2  -4   4      213.31      211.46      4.82 o 
  -1  -4   4        7.84       15.08      1.83 o 
   0  -4   4     2228.17     2286.84     26.38 o 
   1  -4   4      108.82      110.55      3.81 o 
   2  -4   4       73.64       63.63      3.98 o 
   3  -4   4        5.31        3.17      1.72 o 
   4  -4   4       10.43        3.61      2.68 o 
   5  -4   4       54.10       60.13      4.31 o 
   6  -4   4        4.58        5.71      3.04 o 
   7  -4   4        0.52        5.25      3.29 o 
   8  -4   4      431.14      421.01     19.93 o 
   9  -4   4      133.94      150.27      9.79 o 
  10  -4   4       85.10       90.87     10.78 o 
 -10  -3   4      173.60      190.19     13.91 o 
  -9  -3   4      101.10      108.84      7.34 o 
  -8  -3   4      245.59      251.88      9.24 o 
  -7  -3   4        0.00       -3.65      3.65 o 
  -6  -3   4      440.58      408.18     10.67 o 
  -5  -3   4        0.15        1.86      2.36 o 
  -4  -3   4       68.59       66.64      4.32 o 
  -3  -3   4       83.32       92.65      3.42 o 
  -2  -3   4      515.11      504.86      8.04 o 
  -1  -3   4     2061.70     2180.89     25.35 o 
   0  -3   4        7.78        7.29      1.43 o 
   1  -3   4     2156.35     2225.20     25.31 o 
   2  -3   4     2270.40     2389.90     30.22 o 
   3  -3   4      953.44      920.61     13.55 o 
   4  -3   4      168.72      158.49      5.67 o 
   5  -3   4      358.20      329.25      8.29 o 
   6  -3   4       11.85       11.00      3.39 o 
   7  -3   4      184.42      191.02     23.98 o 
   8  -3   4      122.54      151.83      9.06 o 
   9  -3   4       27.20       25.13      5.00 o 
  10  -3   4       37.36       57.81      8.52 o 
  11  -3   4      317.43      323.88     17.12 o 
 -10  -2   4       23.20       24.86      4.86 o 
  -9  -2   4       54.73       60.38      5.84 o 
  -8  -2   4      639.45      603.57     13.81 o 
  -7  -2   4      756.31      731.17     14.82 o 
  -6  -2   4     1402.57     1342.90     24.83 o 
  -5  -2   4        0.66        0.38      1.37 o 
  -4  -2   4      361.15      348.36      5.97 o 
  -3  -2   4        0.23       -1.39      1.39 o 
  -2  -2   4     1456.14     1469.15     17.74 o 
  -1  -2   4       23.66       23.01      1.97 o 
   0  -2   4      826.77      888.35     10.62 o 
   1  -2   4      197.80      206.87      4.45 o 
   2  -2   4       19.01       23.01      1.85 o 
   3  -2   4       79.65       93.06      3.80 o 
   4  -2   4      308.26      328.08      7.71 o 
   5  -2   4        2.78       -1.51      1.53 o 
   6  -2   4       13.78       18.02      3.01 o 
   7  -2   4      142.00      158.93     15.11 o 
   8  -2   4       10.60       10.45      3.75 o 
   9  -2   4        2.88        7.40      3.81 o 
  10  -2   4      113.21      114.80     11.38 o 
  11  -2   4      307.93      256.12     15.13 o 
 -11  -1   4        0.04        4.75      5.79 o 
 -10  -1   4      216.41      228.39     10.35 o 
  -9  -1   4        4.07        9.90      3.34 o 
  -8  -1   4        6.53        6.21      3.24 o 
  -7  -1   4     1947.25     1872.83     28.35 o 
  -6  -1   4      485.40      473.24      9.30 o 
  -5  -1   4        1.70        0.18      1.46 o 
  -4  -1   4       30.65       39.25      2.91 o 
  -3  -1   4        0.80        0.45      1.03 o 
  -2  -1   4      854.45      874.47      9.83 o 
  -1  -1   4     1459.15     1432.53     17.15 o 
   0  -1   4        6.44        7.86      1.50 o 
   1  -1   4      735.36      739.85     14.63 o 
   2  -1   4     4215.65     4274.28     55.28 o 
   3  -1   4       17.85       16.25      2.17 o 
   4  -1   4       15.50       16.63      2.20 o 
   5  -1   4     1098.27     1113.65     18.09 o 
   6  -1   4      278.40      274.65      8.76 o 
   7  -1   4      470.55      439.30     13.11 o 
   8  -1   4       11.24       12.60      3.83 o 
   9  -1   4       40.65       49.23      8.70 o 
  10  -1   4      258.42      240.26     13.53 o 
  11  -1   4        6.94       18.88      5.50 o 
 -11   0   4        5.38       11.17      4.30 o 
 -10   0   4      114.59      133.97     10.11 o 
  -9   0   4      121.81      113.62      7.90 o 
  -8   0   4        4.98        5.34      2.28 o 
  -7   0   4      394.87      363.91      8.47 o 
  -6   0   4       75.47       82.31      4.35 o 
  -5   0   4       17.77       16.87      2.24 o 
  -4   0   4      170.11      155.76      4.39 o 
  -3   0   4      124.58      156.32      3.81 o 
  -2   0   4     1414.25     1356.51     14.03 o 
  -1   0   4     1605.01     1524.64     19.35 o 
   0   0   4     2138.13     1979.76     21.90 o 
   1   0   4     1579.39     1547.86     19.52 o 
   2   0   4     1957.64     1956.17     31.31 o 
   3   0   4       33.11       47.81      2.85 o 
   4   0   4      249.49      253.61      6.23 o 
   5   0   4     1920.22     1929.88     32.74 o 
   6   0   4        2.17        4.06      2.15 o 
   7   0   4      834.93      771.13     24.21 o 
   8   0   4      324.07      292.43     13.68 o 
   9   0   4       11.91        8.98      4.64 o 
  10   0   4        0.48       10.62      5.97 o 
  11   0   4        9.63       15.16      4.83 o 
 -11   1   4      168.41      168.64     13.49 o 
 -10   1   4        2.68       10.03      3.37 o 
  -9   1   4       16.63       17.20      4.74 o 
  -8   1   4        3.32       10.82      2.84 o 
  -7   1   4      650.74      631.79     11.51 o 
  -6   1   4        5.05        2.21      1.72 o 
  -5   1   4      213.29      202.80      7.00 o 
  -4   1   4      973.64     1092.52     14.77 o 
  -3   1   4        2.16        0.22      1.07 o 
  -2   1   4     5086.79     5202.23     54.56 o 
  -1   1   4     3657.05     3444.24     31.28 o 
   0   1   4       28.11       26.56      1.64 o 
   1   1   4     4111.19     3965.44     60.96 o 
   2   1   4     4466.42     4548.04     58.54 o 
   3   1   4     3753.25     3941.54     51.60 o 
   4   1   4      614.00      608.77     11.12 o 
   5   1   4     1065.90     1083.39     15.51 o 
   6   1   4        0.72        2.73      2.09 o 
   7   1   4      596.12      571.24     10.72 o 
   8   1   4      129.00      126.72      6.39 o 
   9   1   4      105.92       97.63     24.80 o 
  10   1   4      132.61      138.71     11.32 o 
  11   1   4       27.42       33.21      7.49 o 
 -11   2   4       40.20       38.73      6.32 o 
 -10   2   4      126.86      145.67      9.56 o 
  -9   2   4      202.17      199.41      7.85 o 
  -8   2   4       99.17       98.55      6.06 o 
  -7   2   4       67.57       69.76      4.66 o 
  -6   2   4        0.33        1.18      1.56 o 
  -5   2   4      254.10      279.64      6.31 o 
  -4   2   4      130.04      146.08      4.27 o 
  -3   2   4     1846.84     2038.54     21.79 o 
  -2   2   4      925.91      999.83     12.16 o 
  -1   2   4     3912.47     3759.36     31.83 o 
   0   2   4        7.38        0.67      1.23 o 
   1   2   4     3461.45     3365.00     38.94 o 
   2   2   4     3650.20     3693.53     48.17 o 
   3   2   4      112.92       99.51      3.98 o 
   4   2   4      961.05      960.51     13.53 o 
   5   2   4      359.76      338.74      6.92 o 
   6   2   4      137.92      127.25      4.81 o 
   7   2   4       14.74       22.34      2.69 o 
   8   2   4     1782.71     1614.54     28.81 o 
   9   2   4        2.97        4.08      3.43 o 
  10   2   4        3.22       15.53      5.52 o 
  11   2   4       82.58       79.12      9.01 o 
 -11   3   4        0.00        6.55      5.24 o 
 -10   3   4       14.50       15.87      3.75 o 
  -9   3   4        1.95        1.40      2.59 o 
  -8   3   4       21.87       22.75      3.69 o 
  -7   3   4       35.72       55.97      4.59 o 
  -6   3   4       10.61       11.89      2.93 o 
  -5   3   4        0.00        0.08      1.62 o 
  -4   3   4      410.32      479.18      7.24 o 
  -3   3   4      381.51      431.42      6.73 o 
  -2   3   4      503.78      507.66      6.43 o 
  -1   3   4     2317.91     2187.88     25.51 o 
   0   3   4       22.90       22.03      1.72 o 
   1   3   4     5304.97     5075.38     70.82 o 
   2   3   4     1365.59     1375.60     19.79 o 
   3   3   4     1124.27     1122.66     17.23 o 
   4   3   4      156.76      177.21      4.30 o 
   5   3   4      521.54      489.51      8.69 o 
   6   3   4      338.08      371.75      7.39 o 
   7   3   4      206.06      179.32      8.34 o 
   8   3   4        8.57       10.55      2.65 o 
   9   3   4      315.91      299.92      8.60 o 
  10   3   4       21.92       24.57      4.73 o 
  11   3   4        4.16       13.47      5.93 o 
 -11   4   4       54.84       57.66      6.59 o 
 -10   4   4        0.27        9.25      3.42 o 
  -9   4   4      147.71      163.17      8.35 o 
  -8   4   4      407.45      379.65     10.23 o 
  -7   4   4      124.36      121.57      6.37 o 
  -6   4   4       66.49       84.54      5.10 o 
  -5   4   4       38.70       33.02      2.37 o 
  -4   4   4      127.63      149.48      4.80 o 
  -3   4   4        0.05        0.85      1.41 o 
  -2   4   4       12.49       13.54      1.45 o 
  -1   4   4      370.29      391.25      7.23 o 
   0   4   4      966.17      955.57     12.87 o 
   1   4   4      106.07      109.57      3.51 o 
   2   4   4       38.03       38.35      2.61 o 
   3   4   4     1018.22     1102.04     17.23 o 
   4   4   4      124.96      111.60      3.77 o 
   5   4   4        7.40        8.54      1.75 o 
   6   4   4       10.62       18.15      2.53 o 
   7   4   4      469.06      443.01     11.47 o 
   8   4   4      795.50      737.86     14.17 o 
   9   4   4       11.21        9.86      2.72 o 
  10   4   4        6.99       14.32      4.31 o 
  11   4   4      166.73      156.32     17.64 o 
 -11   5   4       92.44       95.66      8.17 o 
 -10   5   4      301.28      342.08     14.32 o 
  -9   5   4       75.61       80.11      6.76 o 
  -8   5   4      152.12      150.13      8.07 o 
  -7   5   4      112.21      113.79      6.27 o 
  -6   5   4       13.75       16.98      3.70 o 
  -5   5   4       39.23       45.39      3.86 o 
  -4   5   4      160.01      172.92      4.87 o 
  -3   5   4      481.15      489.73      8.45 o 
  -2   5   4       42.82       47.16      2.75 o 
  -1   5   4       27.57       22.89      2.10 o 
   0   5   4        0.32       -1.50      1.50 o 
   1   5   4      109.39      104.71      3.42 o 
   2   5   4       49.01       44.18      2.61 o 
   3   5   4       54.08       58.42      3.16 o 
   4   5   4       24.84       24.60      2.19 o 
   5   5   4      127.92      123.47      4.48 o 
   6   5   4      419.34      400.47      8.67 o 
   7   5   4      327.65      282.13      9.14 o 
   8   5   4      102.09      112.98      7.05 o 
   9   5   4       51.38       43.57      6.12 o 
  10   5   4       38.80       32.11      4.68 o 
  11   5   4        0.05        6.12      5.51 o 
 -10   6   4        0.31        9.33      4.01 o 
  -9   6   4       26.64       32.54      4.93 o 
  -8   6   4      222.08      203.01      8.99 o 
  -7   6   4       98.78      100.61      6.88 o 
  -6   6   4       17.31       13.85      3.12 o 
  -5   6   4      101.64      114.53      5.65 o 
  -4   6   4      133.67      154.31      4.66 o 
  -3   6   4      190.92      216.84      5.65 o 
  -2   6   4      433.53      478.39      8.85 o 
  -1   6   4       34.49       33.50      2.32 o 
   0   6   4      738.60      806.82     11.94 o 
   1   6   4       54.34       68.76      3.44 o 
   2   6   4      556.53      594.57      9.48 o 
   3   6   4      136.97      161.51      4.97 o 
   4   6   4       65.11       87.38      4.06 o 
   5   6   4       25.94       31.70      2.87 o 
   6   6   4      108.21       99.82      6.13 o 
   7   6   4       24.77       32.55      3.90 o 
   8   6   4      165.60      148.38     17.55 o 
   9   6   4       46.22       39.36      6.14 o 
  10   6   4        0.49        0.74      3.90 o 
  11   6   4       24.99       29.99      7.59 o 
 -10   7   4       13.66        9.08      5.23 o 
  -9   7   4      106.68      121.70      9.66 o 
  -8   7   4       69.45       84.91      7.66 o 
  -7   7   4       13.05       21.72      4.05 o 
  -6   7   4       47.68       55.95      5.50 o 
  -5   7   4      446.82      395.52      9.27 o 
  -4   7   4       67.36       81.88      6.53 o 
  -3   7   4      416.07      414.00      8.63 o 
  -2   7   4      205.91      234.00      5.52 o 
  -1   7   4     1817.98     1890.04     24.53 o 
   0   7   4        9.29       12.45      2.26 o 
   1   7   4      863.72      897.89     15.13 o 
   2   7   4      968.63     1016.08     16.55 o 
   3   7   4     1007.70     1020.15     16.77 o 
   4   7   4      614.65      608.67     14.49 o 
   5   7   4      275.06      273.73     10.73 o 
   6   7   4      109.12      106.09      6.32 o 
   7   7   4      617.34      557.58     16.75 o 
   8   7   4        1.58        5.36      3.59 o 
   9   7   4        0.11        5.77      5.19 o 
  10   7   4        0.02        4.51      4.63 o 
 -10   8   4       47.09       59.52      6.71 o 
  -9   8   4       21.39       18.73      4.53 o 
  -8   8   4        0.12        1.29      3.37 o 
  -7   8   4       26.94       34.27      4.84 o 
  -6   8   4      507.88      528.86     13.47 o 
  -5   8   4        2.11        1.64      3.22 o 
  -4   8   4      887.05      851.89     18.21 o 
  -3   8   4        9.55        9.53      1.87 o 
  -2   8   4       87.24       84.04      3.88 o 
  -1   8   4       45.26       50.93      3.24 o 
   0   8   4        9.62        5.60      1.83 o 
   1   8   4        6.17       10.32      2.15 o 
   2   8   4      176.87      182.91      5.87 o 
   3   8   4        2.47        3.30      2.90 o 
   4   8   4      527.22      524.69     10.34 o 
   5   8   4      381.78      391.24     11.46 o 
   6   8   4       33.11       23.82      7.13 o 
   7   8   4       28.20       24.74      4.94 o 
   8   8   4       26.85       29.75      5.87 o 
   9   8   4       44.70       53.24     10.59 o 
  10   8   4      116.20      140.07     12.70 o 
  -9   9   4       21.22       19.60      5.02 o 
  -8   9   4        0.25        1.18      3.44 o 
  -7   9   4      324.99      283.86     10.42 o 
  -6   9   4       80.27       79.83      6.43 o 
  -5   9   4      107.58       96.63      7.52 o 
  -4   9   4      375.00      343.64     11.36 o 
  -3   9   4        9.13        8.41      2.26 o 
  -2   9   4      104.67      108.64      6.08 o 
  -1   9   4      843.86      916.20     16.52 o 
   0   9   4        3.21        2.56      1.99 o 
   1   9   4      632.91      709.17     13.67 o 
   2   9   4        0.46        1.49      1.76 o 
   3   9   4      261.90      241.22      8.58 o 
   4   9   4      216.24      246.62      9.96 o 
   5   9   4       79.19       72.92      6.89 o 
   6   9   4       10.59       13.39      4.20 o 
   7   9   4       31.06       20.33      4.41 o 
   8   9   4       30.52       27.28      6.07 o 
   9   9   4       33.25       35.31      6.09 o 
  -9  10   4       10.70       11.28      5.28 o 
  -8  10   4       32.79       31.13      5.67 o 
  -7  10   4      328.30      312.87     11.07 o 
  -6  10   4        1.50        2.57      3.55 o 
  -5  10   4      364.96      382.68     12.79 o 
  -4  10   4      700.46      681.77     17.46 o 
  -3  10   4      208.55      193.87      8.73 o 
  -2  10   4       12.09        7.65      2.41 o 
  -1  10   4       88.50       75.91      5.04 o 
   0  10   4       10.37        8.84      2.79 o 
   1  10   4       12.81       11.89      3.43 o 
   2  10   4        6.95        4.42      2.82 o 
   3  10   4       45.59       46.19      6.23 o 
   4  10   4      294.77      331.17     13.87 o 
   5  10   4      118.29      103.17     11.55 o 
   6  10   4        1.85        4.51      2.64 o 
   7  10   4       71.23       66.14      7.49 o 
   8  10   4        3.98        5.62      3.57 o 
   9  10   4       22.31       27.74      9.71 o 
  -8  11   4        4.73        6.55      5.12 o 
  -7  11   4        9.44        2.35      4.37 o 
  -6  11   4      258.14      271.36     14.19 o 
  -5  11   4      220.37      192.58     11.79 o 
  -4  11   4      469.25      478.02     16.28 o 
  -3  11   4       14.81        9.01      4.37 o 
  -2  11   4       47.75       43.79      3.73 o 
  -1  11   4      192.76      194.81     10.64 o 
   0  11   4        0.68        0.20      2.26 o 
   1  11   4      320.55      312.90     11.17 o 
   2  11   4        2.18        1.48      3.59 o 
   3  11   4      104.77      107.51      9.66 o 
   4  11   4       45.99       72.92      8.13 o 
   5  11   4      275.74      270.94     16.13 o 
   6  11   4       43.02       50.62      9.47 o 
   7  11   4        1.16        9.57      4.47 o 
   8  11   4        9.01        7.25      4.80 o 
  -7  12   4       97.03      120.43     10.30 o 
  -6  12   4      498.27      493.96     30.60 o 
  -5  12   4        5.44       15.57      4.54 o 
  -4  12   4       16.63       16.19      7.16 o 
  -3  12   4      153.77      154.60      9.16 o 
  -2  12   4       94.46       88.59      7.24 o 
  -1  12   4       97.57       91.11      6.15 o 
   0  12   4      404.24      414.71     13.44 o 
   1  12   4       50.64       49.51      5.90 o 
   2  12   4      283.32      273.48     14.12 o 
   3  12   4       30.02       40.56      6.71 o 
   4  12   4      310.25      361.61     36.53 o 
   5  12   4      568.05      598.52     34.05 o 
   6  12   4      164.32      244.22     23.02 o 
   7  12   4        5.19       20.04      8.36 o 
  -6  13   4      429.93      429.60     34.44 o 
  -5  13   4      212.45      215.41     11.75 o 
  -4  13   4       26.78       39.45      6.04 o 
  -3  13   4      161.32      151.75      9.60 o 
  -2  13   4      197.49      218.37     10.29 o 
  -1  13   4        4.59        4.34      3.10 o 
   0  13   4        1.85       -2.02      6.42 o 
   1  13   4       27.89       37.66      5.78 o 
   2  13   4      274.68      294.81     12.22 o 
   3  13   4       17.13       16.72      5.80 o 
   4  13   4      294.03      322.58     25.39 o 
   5  13   4      133.61      126.75     19.22 o 
   6  13   4      379.03      391.65     29.85 o 
  -5  14   4       25.24       35.59      6.34 o 
  -4  14   4       35.21       31.24      6.13 o 
  -3  14   4       60.14       68.11      7.49 o 
  -2  14   4        0.78        0.09      4.69 o 
  -1  14   4       55.15       54.59      8.37 o 
   0  14   4       32.56       18.37      5.12 o 
   1  14   4       29.17       44.72      6.55 o 
   2  14   4       67.63       83.20      8.39 o 
   3  14   4       22.91       37.59      7.65 o 
   4  14   4       45.16       54.71     14.91 o 
   5  14   4      121.88      162.93     22.84 o 
  -3  15   4       42.70       57.97      9.39 o 
  -2  15   4       40.13       38.79      8.31 o 
  -1  15   4        2.57        1.57      2.99 o 
   0  15   4        1.44        2.21      5.51 o 
   1  15   4        7.94       19.68      5.49 o 
   2  15   4       56.09       56.88      9.08 o 
   3  15   4       17.96       36.08      8.63 o 
  -3 -11   5       83.43       87.98     17.08 o 
  -2 -11   5        0.53        5.68      4.26 o 
  -1 -11   5       39.92       43.08      8.00 o 
   0 -11   5        3.38        5.55      4.14 o 
   1 -11   5        1.51       -2.71      3.60 o 
   2 -11   5       24.25       33.24      7.82 o 
   3 -11   5       29.86       14.39      7.39 o 
   4 -11   5      117.16      116.32     13.08 o 
  -4 -10   5      322.16      355.97     12.68 o 
  -3 -10   5       61.68       63.88      8.96 o 
  -2 -10   5        6.11        5.70      3.37 o 
  -1 -10   5       11.35       11.63      3.91 o 
   0 -10   5       59.12       52.76      5.67 o 
   1 -10   5       11.80       12.06      3.87 o 
   2 -10   5       39.95       35.12      7.64 o 
   3 -10   5       15.06       11.11      6.05 o 
   4 -10   5      116.49       94.03     22.59 o 
   5 -10   5        8.64        7.71      4.90 o 
   6 -10   5      175.28      198.70     22.71 o 
  -6  -9   5       17.46       26.38      5.15 o 
  -5  -9   5       80.80       82.86      7.26 o 
  -4  -9   5        1.51        4.32      4.33 o 
  -3  -9   5       25.57       21.45      4.44 o 
  -2  -9   5       60.58       67.20      5.40 o 
  -1  -9   5       17.71       16.34      3.59 o 
   0  -9   5        6.11       11.04      3.69 o 
   1  -9   5       75.11       75.16      6.20 o 
   2  -9   5       55.30       48.52      6.31 o 
   3  -9   5       45.58       66.58     15.16 o 
   4  -9   5       51.69       38.27      5.89 o 
   5  -9   5       44.22       57.99      7.75 o 
   6  -9   5        0.59        3.48      4.40 o 
   7  -9   5        0.07        6.25      4.75 o 
  -7  -8   5       25.52       27.60      5.60 o 
  -6  -8   5        5.68        8.35      5.34 o 
  -5  -8   5      119.29      123.04      8.30 o 
  -4  -8   5      102.83       91.28      7.04 o 
  -3  -8   5       16.39       16.04      4.11 o 
  -2  -8   5        0.09        0.35      3.05 o 
  -1  -8   5        2.39        0.05      2.65 o 
   0  -8   5       84.01       83.81      5.45 o 
   1  -8   5        0.00       -1.77      2.71 o 
   2  -8   5       27.08       33.75      4.80 o 
   3  -8   5        0.70        2.09      2.90 o 
   4  -8   5        0.01        0.01      7.62 o 
   5  -8   5        0.49        5.37      3.99 o 
   6  -8   5        8.97        9.06      5.63 o 
   7  -8   5        2.55        8.68      4.43 o 
   8  -8   5       87.33       87.94      9.15 o 
  -8  -7   5        0.01        5.13      4.97 o 
  -7  -7   5        4.29        4.19      4.84 o 
  -6  -7   5        4.26       -2.24      3.31 o 
  -5  -7   5       58.16       72.50      6.36 o 
  -4  -7   5        7.73       10.77      3.81 o 
  -3  -7   5      667.64      627.50     14.81 o 
  -2  -7   5      373.93      384.19     15.46 o 
  -1  -7   5     1009.88      952.78     16.48 o 
   0  -7   5        4.16        1.12      3.67 o 
   1  -7   5     1472.59     1416.28     21.04 o 
   2  -7   5      519.83      480.24     11.92 o 
   3  -7   5       90.28       81.04      5.82 o 
   4  -7   5       60.01       50.34      6.71 o 
   5  -7   5       34.29       24.32      4.98 o 
   6  -7   5       59.49       49.99      6.35 o 
   7  -7   5      109.65      113.65      9.24 o 
   8  -7   5        1.63        3.28      4.67 o 
   9  -7   5       15.80       19.67     11.91 o 
  -8  -6   5      210.76      206.55     13.16 o 
  -7  -6   5       12.27        9.98      3.99 o 
  -6  -6   5       19.63       18.36      5.38 o 
  -5  -6   5      562.74      543.64     15.61 o 
  -4  -6   5        3.77        5.79      3.24 o 
  -3  -6   5      442.78      434.74     11.71 o 
  -2  -6   5      523.25      513.31     12.48 o 
  -1  -6   5       68.46       60.32      4.58 o 
   0  -6   5      449.81      441.48      8.67 o 
   1  -6   5        0.01        0.11      1.90 o 
   2  -6   5      844.04      819.73     16.06 o 
   3  -6   5      372.63      353.67     11.84 o 
   4  -6   5      394.67      351.63      9.77 o 
   5  -6   5      303.42      287.78     11.14 o 
   6  -6   5       26.34       15.57      4.92 o 
   7  -6   5        2.11        6.94      4.22 o 
   8  -6   5       28.45       30.03      5.67 o 
   9  -6   5      203.32      198.74     15.53 o 
  -9  -5   5      113.42      125.06     10.47 o 
  -8  -5   5       13.75       10.57      5.02 o 
  -7  -5   5       13.39       10.75      3.44 o 
  -6  -5   5       22.20       21.10      3.79 o 
  -5  -5   5     1210.32     1167.70     23.69 o 
  -4  -5   5      470.60      476.01     12.20 o 
  -3  -5   5        6.97        7.41      2.80 o 
  -2  -5   5       61.01       72.89      4.64 o 
  -1  -5   5       67.00       66.45      4.39 o 
   0  -5   5        7.94        9.30      2.13 o 
   1  -5   5       86.66       92.92      4.25 o 
   2  -5   5      104.92       91.42      4.68 o 
   3  -5   5      662.28      631.65     13.18 o 
   4  -5   5      114.24      134.01      6.68 o 
   5  -5   5       91.11      102.24      7.62 o 
   6  -5   5       22.87       33.19      5.25 o 
   7  -5   5       42.76       37.43      5.68 o 
   8  -5   5       31.30       27.41      6.88 o 
   9  -5   5       45.59       55.31      8.65 o 
  10  -5   5       17.64       11.35      6.21 o 
  -9  -4   5       57.03       60.78      6.13 o 
  -8  -4   5       56.92       60.25      5.59 o 
  -7  -4   5       17.50       18.29      3.98 o 
  -6  -4   5      156.64      155.99     10.25 o 
  -5  -4   5       27.39       28.84      3.83 o 
  -4  -4   5      126.89      138.51      6.62 o 
  -3  -4   5      386.31      374.20      9.02 o 
  -2  -4   5       91.66       84.93      4.63 o 
  -1  -4   5      561.16      556.79      9.04 o 
   0  -4   5     1216.77     1218.48     16.04 o 
   1  -4   5      341.10      328.68      6.76 o 
   2  -4   5      332.63      305.10      7.12 o 
   3  -4   5      748.03      708.35     11.89 o 
   4  -4   5      382.55      347.40      9.06 o 
   5  -4   5       13.56       10.94      2.89 o 
   6  -4   5       26.41       36.23      5.40 o 
   7  -4   5        3.35        4.62      3.46 o 
   8  -4   5        2.35        6.86      4.98 o 
   9  -4   5        8.44       13.45      5.11 o 
  10  -4   5       50.30       63.03     19.22 o 
 -10  -3   5        0.43        3.10      5.22 o 
  -9  -3   5        6.86       13.93      3.80 o 
  -8  -3   5       52.77       46.75      5.10 o 
  -7  -3   5        2.11       -1.90      2.68 o 
  -6  -3   5        2.99        4.35      2.30 o 
  -5  -3   5       51.01       46.57      4.61 o 
  -4  -3   5     1304.88     1224.60     17.42 o 
  -3  -3   5     2304.86     2263.56     32.12 o 
  -2  -3   5        5.37       12.37      2.08 o 
  -1  -3   5      836.03      795.35     11.39 o 
   0  -3   5        3.62        3.64      1.53 o 
   1  -3   5     1001.00      984.98     13.23 o 
   2  -3   5       83.88       75.32      3.81 o 
   3  -3   5     1743.45     1718.04     23.19 o 
   4  -3   5      197.86      190.68      5.36 o 
   5  -3   5        0.01       -0.96      2.18 o 
   6  -3   5      518.29      456.91     21.73 o 
   7  -3   5       12.60       12.31      3.78 o 
   8  -3   5       32.00       32.06      6.77 o 
   9  -3   5        1.95        7.77      4.50 o 
  10  -3   5      110.54      114.15     11.81 o 
 -10  -2   5        9.69       10.97      4.04 o 
  -9  -2   5       50.00       49.26      5.35 o 
  -8  -2   5        2.40        2.42      3.08 o 
  -7  -2   5        6.38        8.80      3.11 o 
  -6  -2   5      310.38      308.57      9.07 o 
  -5  -2   5        1.00        0.39      1.60 o 
  -4  -2   5      703.13      723.47      9.46 o 
  -3  -2   5     1172.42     1185.39     14.53 o 
  -2  -2   5     1009.88     1005.44     14.81 o 
  -1  -2   5      783.25      839.61     11.64 o 
   0  -2   5       10.25        9.23      1.87 o 
   1  -2   5      633.82      659.79     10.66 o 
   2  -2   5     2354.91     2388.07     30.32 o 
   3  -2   5      640.44      626.49     10.41 o 
   4  -2   5      337.33      346.45      7.18 o 
   5  -2   5       12.49       16.21      2.84 o 
   6  -2   5      930.20      920.11     16.73 o 
   7  -2   5      758.24      734.91     22.74 o 
   8  -2   5     1357.19     1295.32     27.38 o 
   9  -2   5        7.12       13.01      6.56 o 
  10  -2   5      271.40      307.04     29.78 o 
  11  -2   5        1.98       17.77      6.11 o 
 -10  -1   5       26.43       28.41      5.19 o 
  -9  -1   5       26.66       16.19      3.81 o 
  -8  -1   5        2.22        6.95      3.07 o 
  -7  -1   5       30.73       32.65      3.99 o 
  -6  -1   5      548.52      536.68     11.93 o 
  -5  -1   5        0.04       -1.05      1.34 o 
  -4  -1   5      280.40      283.65      5.53 o 
  -3  -1   5      996.64      991.72     11.52 o 
  -2  -1   5      175.13      179.05      4.15 o 
  -1  -1   5      580.77      602.49      9.03 o 
   0  -1   5        3.46        5.18      1.54 o 
   1  -1   5     1409.09     1393.62     18.67 o 
   2  -1   5       66.65       62.16      3.08 o 
   3  -1   5      324.57      346.37      9.28 o 
   4  -1   5       85.61       97.25      5.35 o 
   5  -1   5       14.35       21.12      2.74 o 
   6  -1   5      163.19      168.83      7.25 o 
   7  -1   5     1147.42     1057.84     22.56 o 
   8  -1   5        0.22       -0.14      7.73 o 
   9  -1   5      222.26      216.03     12.52 o 
  10  -1   5      100.75      102.63     10.69 o 
  11  -1   5       21.03       26.88     12.68 o 
 -10   0   5        6.81       10.47      6.23 o 
  -9   0   5       15.99       16.68      4.21 o 
  -8   0   5       30.87       16.39      4.26 o 
  -7   0   5       80.86       86.86      4.90 o 
  -6   0   5       20.05       23.76      2.85 o 
  -5   0   5        8.96        3.70      2.03 o 
  -4   0   5      753.94      710.43     10.08 o 
  -3   0   5      475.10      510.27      7.40 o 
  -2   0   5      264.49      303.43      4.88 o 
  -1   0   5        5.48        3.09      1.60 o 
   0   0   5        2.69        1.99      1.29 o 
   1   0   5      241.10      228.55      4.98 o 
   2   0   5       37.69       53.49      3.05 o 
   3   0   5        0.09        0.59      2.25 o 
   4   0   5      172.85      152.18      5.00 o 
   5   0   5        0.65       -0.33      1.67 o 
   6   0   5        8.62       10.41      2.55 o 
   7   0   5        0.00        1.06      2.18 o 
   8   0   5        3.57        6.16      4.00 o 
   9   0   5      378.18      347.76     15.65 o 
  10   0   5        0.24       16.38      4.97 o 
  11   0   5       37.50       46.00      7.26 o 
 -10   1   5       14.74       23.60      5.92 o 
  -9   1   5       28.61       29.84      4.93 o 
  -8   1   5       72.05       75.82      5.27 o 
  -7   1   5      176.32      185.83      6.32 o 
  -6   1   5       25.34       31.40      3.07 o 
  -5   1   5      144.93      144.52      4.93 o 
  -4   1   5      531.97      546.92      8.33 o 
  -3   1   5      837.20      908.10     11.41 o 
  -2   1   5        7.32        6.94      1.66 o 
  -1   1   5      130.81      134.12      3.67 o 
   0   1   5        1.80       -0.54      1.21 o 
   1   1   5        0.00        0.21      1.32 o 
   2   1   5      900.15      880.55     16.59 o 
   3   1   5      995.41     1027.46     18.81 o 
   4   1   5      991.05     1068.50     18.71 o 
   5   1   5      239.83      227.77      6.44 o 
   6   1   5        1.33       -0.19      2.08 o 
   7   1   5        5.31        2.10      2.45 o 
   8   1   5        9.04       15.04      2.95 o 
   9   1   5       46.80       52.64      7.40 o 
  10   1   5       45.57       48.25      7.16 o 
  11   1   5       98.88      110.15     10.89 o 
 -11   2   5       83.64       80.08      8.26 o 
 -10   2   5       38.89       33.54      7.50 o 
  -9   2   5       60.46       58.58      5.11 o 
  -8   2   5      100.25       95.40      6.00 o 
  -7   2   5       38.41       35.94      3.49 o 
  -6   2   5       57.27       70.62      4.25 o 
  -5   2   5        5.01        3.73      1.64 o 
  -4   2   5      123.34      137.25      4.56 o 
  -3   2   5        0.17       -1.14      1.23 o 
  -2   2   5      101.54      114.76      2.81 o 
  -1   2   5       16.23       22.21      1.15 o 
   0   2   5     2157.68     2057.82     24.90 o 
   1   2   5       12.98        7.74      1.21 o 
   2   2   5        0.01        1.81      1.11 o 
   3   2   5      855.61      931.25     14.98 o 
   4   2   5      240.88      270.65      5.65 o 
   5   2   5      386.50      401.50      7.78 o 
   6   2   5       11.66       14.30      2.37 o 
   7   2   5       30.11       39.32      3.98 o 
   8   2   5       64.24       76.41      6.14 o 
   9   2   5       32.86       31.13      5.86 o 
  10   2   5      246.19      227.90     13.53 o 
  11   2   5        1.84       12.41      4.25 o 
 -11   3   5       81.13       86.09     19.10 o 
 -10   3   5        1.36        9.01      5.29 o 
  -9   3   5        2.06        4.12      2.87 o 
  -8   3   5      302.35      275.57     10.58 o 
  -7   3   5        0.11       -1.04      2.95 o 
  -6   3   5        0.20        1.80      1.90 o 
  -5   3   5      707.03      724.07     10.93 o 
  -4   3   5      680.31      683.05      9.50 o 
  -3   3   5     3779.37     3975.52     42.87 o 
  -2   3   5      427.33      465.25      6.28 o 
  -1   3   5       34.19       40.02      1.61 o 
   0   3   5        0.18        0.31      1.36 o 
   1   3   5        2.90        8.59      1.11 o 
   2   3   5       32.21       41.13      2.69 o 
   3   3   5     2903.11     2996.73     40.64 o 
   4   3   5      249.56      288.90      7.22 o 
   5   3   5        3.31        8.20      1.48 o 
   6   3   5       13.66       13.52      2.77 o 
   7   3   5       54.12       56.57      4.63 o 
   8   3   5      631.85      575.13     13.09 o 
   9   3   5       23.77       26.08      3.67 o 
  10   3   5        3.06        9.91      4.63 o 
  11   3   5       75.38       81.95      9.06 o 
 -10   4   5      198.69      197.92      9.40 o 
  -9   4   5       14.29       27.50      4.35 o 
  -8   4   5       67.30       69.32      5.28 o 
  -7   4   5       74.54       62.27      6.15 o 
  -6   4   5     1059.60     1061.92     15.71 o 
  -5   4   5      521.16      547.73      9.56 o 
  -4   4   5     2097.01     2181.32     23.78 o 
  -3   4   5        4.12        6.96      1.70 o 
  -2   4   5     1175.24     1167.86     14.18 o 
  -1   4   5      206.27      227.17      4.18 o 
   0   4   5     2821.92     2821.89     30.23 o 
   1   4   5     1018.66     1045.00     12.72 o 
   2   4   5      270.62      254.06     10.51 o 
   3   4   5      243.58      265.37      7.01 o 
   4   4   5      331.40      354.60      8.30 o 
   5   4   5       73.23       61.21      4.31 o 
   6   4   5       15.71       15.50      2.96 o 
   7   4   5        1.79       -1.06      3.40 o 
   8   4   5        0.88        1.49      2.34 o 
   9   4   5        1.99        8.86      2.97 o 
  10   4   5       72.92       82.99      8.94 o 
  11   4   5      191.14      181.80     16.51 o 
 -10   5   5       72.88      104.76      8.25 o 
  -9   5   5       10.04       10.48      3.70 o 
  -8   5   5       34.17       28.14      4.05 o 
  -7   5   5       41.79       47.24      4.39 o 
  -6   5   5      150.89      167.74      7.60 o 
  -5   5   5      725.39      731.20     11.59 o 
  -4   5   5      753.33      770.54     12.35 o 
  -3   5   5       21.11       31.77      2.53 o 
  -2   5   5      880.52      960.89     12.15 o 
  -1   5   5       48.77       50.74      3.91 o 
   0   5   5       11.36       16.84      2.22 o 
   1   5   5       49.62       42.86      3.10 o 
   2   5   5      148.12      175.93      4.55 o 
   3   5   5      739.88      760.67     15.11 o 
   4   5   5      129.46      133.90      5.24 o 
   5   5   5       28.70       34.69      3.57 o 
   6   5   5        0.83        1.34      2.34 o 
   7   5   5        4.05        1.25      2.99 o 
   8   5   5      257.73      257.10     12.20 o 
   9   5   5       93.24       96.88      6.49 o 
  10   5   5      121.13      125.96      9.94 o 
  11   5   5       69.23       56.44     11.94 o 
 -10   6   5        0.66       12.21      4.00 o 
  -9   6   5       41.49       44.61      5.89 o 
  -8   6   5        0.05        1.01      2.78 o 
  -7   6   5        5.68        9.42      2.94 o 
  -6   6   5      175.91      163.54      6.58 o 
  -5   6   5      137.61      155.07      6.19 o 
  -4   6   5       31.38       48.92      3.63 o 
  -3   6   5      268.68      297.98     10.11 o 
  -2   6   5     1033.37     1020.44     13.81 o 
  -1   6   5      927.23     1047.64     16.22 o 
   0   6   5      647.82      704.52      9.97 o 
   1   6   5      740.20      817.14     12.40 o 
   2   6   5      169.27      146.62      4.20 o 
   3   6   5       31.98       40.38      2.60 o 
   4   6   5      232.28      256.32      6.42 o 
   5   6   5      122.21      116.72      6.53 o 
   6   6   5      130.77      114.50      7.60 o 
   7   6   5      170.98      173.50      8.17 o 
   8   6   5      316.02      306.15     16.27 o 
   9   6   5       32.05       27.23      4.57 o 
  10   6   5       17.44       15.24      4.24 o 
  11   6   5       85.61       74.74     13.35 o 
 -10   7   5       48.76       55.32      6.38 o 
  -9   7   5       13.01        7.01      3.69 o 
  -8   7   5        0.26        5.04      3.45 o 
  -7   7   5        0.37        0.44      3.05 o 
  -6   7   5      357.01      339.29      9.14 o 
  -5   7   5     1510.41     1482.00     22.71 o 
  -4   7   5       62.67       59.66      3.58 o 
  -3   7   5      207.75      214.25      5.68 o 
  -2   7   5      478.65      505.72      9.67 o 
  -1   7   5     1547.76     1601.94     21.27 o 
   0   7   5        4.48        2.98      1.44 o 
   1   7   5     2744.53     2842.60     35.62 o 
   2   7   5      153.28      157.40      5.28 o 
   3   7   5      175.54      172.81      5.42 o 
   4   7   5        7.18        6.60      1.59 o 
   5   7   5      421.73      364.13     11.12 o 
   6   7   5      512.68      503.40     13.78 o 
   7   7   5       65.58       71.88      6.13 o 
   8   7   5       31.97       29.39      5.25 o 
   9   7   5      132.80      122.35     17.63 o 
  10   7   5       57.21       65.01      7.05 o 
 -10   8   5       26.53       25.73      5.27 o 
  -9   8   5      193.22      213.63     11.56 o 
  -8   8   5      117.45      119.19      8.13 o 
  -7   8   5       59.97       66.15      6.07 o 
  -6   8   5      479.65      458.65     12.43 o 
  -5   8   5      953.80      932.54     16.35 o 
  -4   8   5     1680.92     1654.30     26.78 o 
  -3   8   5       45.47       52.62      4.17 o 
  -2   8   5        0.46        2.14      1.54 o 
  -1   8   5        5.49        4.92      1.61 o 
   0   8   5       50.33       31.34      2.62 o 
   1   8   5        7.98        9.20      2.46 o 
   2   8   5        0.87        1.65      2.21 o 
   3   8   5      106.24       99.01      5.54 o 
   4   8   5      406.08      404.91      9.44 o 
   5   8   5        8.54        5.63      3.16 o 
   6   8   5      223.36      238.81     12.02 o 
   7   8   5       17.63       12.23      4.27 o 
   8   8   5      340.12      340.37     21.91 o 
   9   8   5       42.24       33.64      6.67 o 
  10   8   5        1.58        1.16      3.32 o 
  -9   9   5        0.05        4.49      3.83 o 
  -8   9   5       93.59       98.27      7.72 o 
  -7   9   5       73.31       78.76      6.69 o 
  -6   9   5      297.38      303.32     10.30 o 
  -5   9   5      540.08      521.36     15.77 o 
  -4   9   5      178.99      175.79      9.64 o 
  -3   9   5       59.25       68.45      4.94 o 
  -2   9   5      382.71      400.59      8.37 o 
  -1   9   5      403.92      394.62      8.41 o 
   0   9   5        0.11       -1.29      1.97 o 
   1   9   5      748.70      748.41     14.28 o 
   2   9   5        1.69        1.50      2.16 o 
   3   9   5       75.55       95.65      7.97 o 
   4   9   5      447.34      427.33     19.54 o 
   5   9   5      215.57      208.75     11.30 o 
   6   9   5      201.22      202.61     13.72 o 
   7   9   5      274.48      276.84     14.05 o 
   8   9   5       15.40       12.04      4.88 o 
   9   9   5        6.66        6.55      7.23 o 
  -9  10   5       46.57       55.05      7.47 o 
  -8  10   5        9.42        9.27      4.15 o 
  -7  10   5        2.11        3.63      3.07 o 
  -6  10   5       16.78       14.37      3.79 o 
  -5  10   5      250.34      248.07     17.45 o 
  -4  10   5      399.64      399.68     15.17 o 
  -3  10   5      142.01      149.88      7.97 o 
  -2  10   5       23.67       34.03      3.17 o 
  -1  10   5       87.99       85.63      4.55 o 
   0  10   5      375.72      378.95     11.77 o 
   1  10   5      119.49      125.95      5.90 o 
   2  10   5       22.03       24.60      3.20 o 
   3  10   5      116.05      114.66      6.77 o 
   4  10   5      662.44      649.39     32.36 o 
   5  10   5      384.52      393.54     25.67 o 
   6  10   5        0.93       -0.04      2.62 o 
   7  10   5      552.74      543.91     30.54 o 
   8  10   5        2.26        4.23      4.70 o 
   9  10   5        7.83        9.85      6.91 o 
  -8  11   5       73.73       85.05      8.78 o 
  -7  11   5        2.52        0.90      4.15 o 
  -6  11   5        6.46        8.76      6.15 o 
  -5  11   5        3.86        9.67      4.54 o 
  -4  11   5       71.31       87.88      9.63 o 
  -3  11   5        0.25       -0.85      2.76 o 
  -2  11   5      143.49      147.93      5.74 o 
  -1  11   5        0.19        4.03      2.11 o 
   0  11   5       19.44       16.23      3.04 o 
   1  11   5        8.77        8.87      2.77 o 
   2  11   5       10.41        8.13      3.74 o 
   3  11   5        2.05        6.05      4.00 o 
   4  11   5      520.35      543.11     30.24 o 
   5  11   5       55.92       37.41     12.08 o 
   6  11   5      557.99      534.18     31.72 o 
   7  11   5        7.90        4.43      6.50 o 
   8  11   5       36.13       38.79     14.14 o 
  -7  12   5       37.88       34.49      7.17 o 
  -6  12   5      135.25      161.20     16.50 o 
  -5  12   5       42.13       45.69      7.66 o 
  -4  12   5       50.42       52.40      6.36 o 
  -3  12   5      587.91      602.71     16.79 o 
  -2  12   5        2.51        2.79      3.06 o 
  -1  12   5       14.17       17.99      3.02 o 
   0  12   5      297.32      300.58     11.34 o 
   1  12   5       33.00       38.39      3.93 o 
   2  12   5       31.35       30.61      5.79 o 
   3  12   5      214.14      245.27     24.72 o 
   4  12   5       27.45       47.70     12.69 o 
   5  12   5       19.53       21.22     10.80 o 
   6  12   5      475.38      564.51     33.68 o 
   7  12   5      105.46      119.09     19.31 o 
  -6  13   5       16.40        9.10     14.12 o 
  -5  13   5        5.16        4.89      5.61 o 
  -4  13   5       73.15       78.78      8.25 o 
  -3  13   5        3.22       -1.07      3.38 o 
  -2  13   5       15.19        7.62      3.62 o 
  -1  13   5       41.06       50.26      4.40 o 
   0  13   5       11.57       11.39      3.30 o 
   1  13   5       48.04       70.31      7.19 o 
   2  13   5       29.35       42.36      5.92 o 
   3  13   5       83.72      101.44     16.47 o 
   4  13   5       22.04       55.43     12.92 o 
   5  13   5      248.23      268.01     23.99 o 
   6  13   5      241.83      310.31     26.06 o 
  -5  14   5       37.61       46.56      8.73 o 
  -4  14   5      241.60      242.27     11.69 o 
  -3  14   5        0.31        3.98      3.83 o 
  -2  14   5        0.05        2.73      3.36 o 
  -1  14   5       48.01       41.90     10.93 o 
   0  14   5        6.92        8.21      6.18 o 
   1  14   5       88.18       91.82      8.24 o 
   2  14   5        1.12       -0.14      3.55 o 
   3  14   5       67.52      102.23     17.39 o 
   4  14   5       10.79       18.15     11.08 o 
   5  14   5        0.34        3.60      9.88 o 
  -4  15   5       70.24       70.34      8.16 o 
  -3  15   5       66.52       51.81      6.89 o 
  -2  15   5      103.52      114.23     11.74 o 
  -1  15   5        5.42        7.13      5.53 o 
   0  15   5        3.52        6.01      6.79 o 
   1  15   5        1.15        0.26      6.21 o 
   2  15   5        2.70        5.93      4.89 o 
   3  15   5       15.12       27.18      8.17 o 
   0 -11   6        1.50       -9.34      9.34 o 
   1 -11   6        0.77        0.39     10.28 o 
  -3 -10   6        6.77       15.90      4.06 o 
  -2 -10   6      186.45      203.46     10.97 o 
  -1 -10   6        0.84        4.11      4.24 o 
   0 -10   6        0.02        0.61      3.58 o 
   1 -10   6        0.01        2.72      5.32 o 
   2 -10   6       86.13       77.19     10.30 o 
   3 -10   6       11.02        9.83      7.21 o 
   4 -10   6      380.47      373.86     25.05 o 
  -5  -9   6       37.66       44.83      6.32 o 
  -4  -9   6       91.32      107.64      8.18 o 
  -3  -9   6       81.34       83.76      7.07 o 
  -2  -9   6        0.00        2.01      3.14 o 
  -1  -9   6        9.42       12.07      3.69 o 
   0  -9   6        0.02       -0.51      3.62 o 
   1  -9   6       13.75       13.28      3.81 o 
   2  -9   6        0.44        3.04      4.07 o 
   3  -9   6       25.18       22.03      6.80 o 
   4  -9   6        5.15        5.87      4.11 o 
   5  -9   6      202.11      207.37     11.83 o 
   6  -9   6       13.00       12.13      5.15 o 
  -6  -8   6       77.20       67.39      7.70 o 
  -5  -8   6      310.97      339.10     13.80 o 
  -4  -8   6        1.00       -2.37      3.40 o 
  -3  -8   6       12.76       19.07      4.33 o 
  -2  -8   6        6.56        0.28      2.94 o 
  -1  -8   6      145.26      156.78      7.35 o 
   0  -8   6       89.09       89.24      6.48 o 
   1  -8   6      112.98      117.16      7.22 o 
   2  -8   6        0.01        3.82      3.89 o 
   3  -8   6       35.02       40.93      6.91 o 
   4  -8   6      187.59      184.53     10.39 o 
   5  -8   6       77.72       82.94      9.81 o 
   6  -8   6       15.55       17.33      5.08 o 
   7  -8   6       35.99       32.24      6.22 o 
  -7  -7   6       11.04       17.44      4.83 o 
  -6  -7   6       25.71       29.63      5.13 o 
  -5  -7   6        0.38       -2.51      3.34 o 
  -4  -7   6        2.29        7.34      4.80 o 
  -3  -7   6      117.00      122.95      7.64 o 
  -2  -7   6       72.17       99.90      9.13 o 
  -1  -7   6        3.68        5.82      2.92 o 
   0  -7   6        2.74        2.79      3.49 o 
   1  -7   6       74.95       86.63      6.07 o 
   2  -7   6       61.03       63.34      5.28 o 
   3  -7   6      659.98      586.60     13.85 o 
   4  -7   6        4.46        6.99      3.70 o 
   5  -7   6      101.37      113.50      8.87 o 
   6  -7   6        0.93        0.96      3.87 o 
   7  -7   6       13.16       10.34      4.64 o 
   8  -7   6        4.51        0.06      4.35 o 
  -8  -6   6       13.41       12.66      6.19 o 
  -7  -6   6       34.66       43.94      5.72 o 
  -6  -6   6        8.93        8.19      4.02 o 
  -5  -6   6       27.21       25.27      4.46 o 
  -4  -6   6      133.52      107.26      7.25 o 
  -3  -6   6       15.37        2.76      3.23 o 
  -2  -6   6       60.61       59.58      5.26 o 
  -1  -6   6      335.99      345.87      9.04 o 
   0  -6   6       35.92       29.05      3.66 o 
   1  -6   6        5.80        6.63      2.32 o 
   2  -6   6        3.53        5.94      3.47 o 
   3  -6   6        4.26        4.53      2.76 o 
   4  -6   6       84.48       72.09      6.95 o 
   5  -6   6      462.15      411.89     13.69 o 
   6  -6   6       30.53       21.96      4.86 o 
   7  -6   6        0.59        5.31      4.24 o 
   8  -6   6      208.74      215.15     14.29 o 
   9  -6   6        9.91       29.62      9.55 o 
  -8  -5   6       44.51       55.96      5.76 o 
  -7  -5   6        5.63       10.05      3.11 o 
  -6  -5   6       21.98       15.96      3.78 o 
  -5  -5   6       70.41       76.31      5.73 o 
  -4  -5   6      197.28      200.02      8.28 o 
  -3  -5   6      897.37      811.84     15.03 o 
  -2  -5   6       31.83       26.70      4.20 o 
  -1  -5   6      508.53      462.13     10.23 o 
   0  -5   6        0.00       -0.13      2.92 o 
   1  -5   6      370.61      351.14      7.66 o 
   2  -5   6       93.23       89.04      4.90 o 
   3  -5   6      773.63      715.69     14.77 o 
   4  -5   6      134.43      138.57      6.77 o 
   5  -5   6     1108.02     1060.83     26.07 o 
   6  -5   6       94.45       90.89      7.74 o 
   7  -5   6       29.43       28.82      5.48 o 
   8  -5   6      100.15      115.77      9.25 o 
   9  -5   6       58.62       65.50      9.68 o 
  -9  -4   6       11.36        8.99      3.85 o 
  -8  -4   6       69.87       69.43      6.10 o 
  -7  -4   6       14.28       11.43      3.82 o 
  -6  -4   6        2.96        5.45      2.81 o 
  -5  -4   6        3.10        4.68      2.62 o 
  -4  -4   6      233.39      244.97      8.05 o 
  -3  -4   6      905.91      884.14     15.64 o 
  -2  -4   6       14.94       19.81      3.17 o 
  -1  -4   6       30.23       22.77      2.56 o 
   0  -4   6      285.26      292.12      6.77 o 
   1  -4   6       26.27       23.63      2.71 o 
   2  -4   6        6.62       10.62      2.50 o 
   3  -4   6       86.28       86.72      6.12 o 
   4  -4   6        0.35       -0.24      2.56 o 
   5  -4   6        2.37       -2.36      2.50 o 
   6  -4   6      133.48      127.24      9.96 o 
   7  -4   6      154.18      135.22      9.10 o 
   8  -4   6       28.00       35.78      7.54 o 
   9  -4   6        6.55        8.24      5.06 o 
  10  -4   6       26.58       18.74      7.10 o 
  -9  -3   6       14.11       15.18      4.07 o 
  -8  -3   6       55.28       60.01      6.17 o 
  -7  -3   6       17.70       10.33      3.42 o 
  -6  -3   6       50.31       42.15      3.98 o 
  -5  -3   6        3.65        1.31      2.25 o 
  -4  -3   6      232.58      242.16      7.66 o 
  -3  -3   6      621.30      579.07     15.24 o 
  -2  -3   6       95.08      102.42      4.40 o 
  -1  -3   6        1.86        2.41      2.22 o 
   0  -3   6        9.31        9.79      1.87 o 
   1  -3   6       18.26       21.22      2.74 o 
   2  -3   6      141.23      147.58      5.21 o 
   3  -3   6      353.01      365.50      8.02 o 
   4  -3   6     1020.56      947.20     17.17 o 
   5  -3   6       16.06       14.47      3.23 o 
   6  -3   6       81.33       87.43      6.88 o 
   7  -3   6        0.37       -0.39      2.88 o 
   8  -3   6      206.11      195.82     12.35 o 
   9  -3   6       88.57       96.75     10.64 o 
  10  -3   6      174.51      188.23     14.86 o 
 -10  -2   6        0.63        7.87      3.94 o 
  -9  -2   6        0.38        1.41      3.31 o 
  -8  -2   6        7.02        3.63      3.27 o 
  -7  -2   6        0.64        1.98      3.08 o 
  -6  -2   6       80.09       78.65      4.83 o 
  -5  -2   6      430.55      434.60      9.42 o 
  -4  -2   6      346.08      346.25      7.89 o 
  -3  -2   6       13.70       10.83      2.41 o 
  -2  -2   6       76.31       78.83      3.81 o 
  -1  -2   6      223.31      234.82      5.60 o 
   0  -2   6      124.35       82.65      4.31 o 
   1  -2   6      317.92      308.57      6.97 o 
   2  -2   6       14.36       20.66      2.52 o 
   3  -2   6      765.31      789.07     12.81 o 
   4  -2   6      330.66      355.50      7.77 o 
   5  -2   6       17.66       14.01      2.88 o 
   6  -2   6     1090.81     1063.84     19.05 o 
   7  -2   6      211.00      202.85      9.04 o 
   8  -2   6      410.33      387.91     19.46 o 
   9  -2   6       59.56       62.01      8.62 o 
  10  -2   6       21.95       28.75      6.60 o 
 -10  -1   6       43.02       45.57      6.19 o 
  -9  -1   6        6.45        1.63      4.87 o 
  -8  -1   6        1.42        2.90      2.96 o 
  -7  -1   6      392.31      389.52     10.59 o 
  -6  -1   6       16.09       14.97      3.00 o 
  -5  -1   6      399.21      384.21      7.90 o 
  -4  -1   6      144.48      142.70      4.09 o 
  -3  -1   6      448.20      428.11      7.34 o 
  -2  -1   6       87.20       96.68      4.04 o 
  -1  -1   6       86.29      102.57      4.47 o 
   0  -1   6       21.78       25.14      2.32 o 
   1  -1   6      301.35      345.82      7.10 o 
   2  -1   6        3.88        5.10      1.81 o 
   3  -1   6      941.00      952.75     14.44 o 
   4  -1   6      114.64      105.65      6.62 o 
   5  -1   6       41.92       45.52      3.82 o 
   6  -1   6     1260.38     1233.21     20.93 o 
   7  -1   6     1169.83     1115.16     29.87 o 
   8  -1   6        0.13        2.39      4.01 o 
   9  -1   6        0.02        0.55      4.39 o 
  10  -1   6      243.77      242.18     13.98 o 
  11  -1   6       18.06       29.72      6.89 o 
 -10   0   6       36.21       29.45      5.46 o 
  -9   0   6      110.50      113.62      8.32 o 
  -8   0   6      231.42      239.78      8.63 o 
  -7   0   6       53.18       47.87      5.12 o 
  -6   0   6     1347.81     1303.81     19.81 o 
  -5   0   6       22.86       20.68      2.28 o 
  -4   0   6      129.29      127.05      3.82 o 
  -3   0   6     1271.00     1317.78     14.69 o 
  -2   0   6        0.01       -1.21      1.21 o 
  -1   0   6      606.67      635.05     11.59 o 
   0   0   6      391.02      445.57      7.21 o 
   1   0   6      226.36      240.24      5.53 o 
   2   0   6      348.98      369.75      8.84 o 
   3   0   6      643.17      716.22     12.77 o 
   4   0   6      742.31      705.01     13.24 o 
   5   0   6        0.40       -0.32      2.11 o 
   6   0   6       24.05       17.92      4.19 o 
   7   0   6      194.99      183.45      8.16 o 
   8   0   6        0.00        5.50      4.16 o 
   9   0   6      103.05      100.75     10.09 o 
  10   0   6       94.39       97.88     29.01 o 
  11   0   6        3.99       18.24      9.05 o 
 -10   1   6        4.49        3.93      5.13 o 
  -9   1   6       30.38       22.69      4.50 o 
  -8   1   6       89.91       77.48      5.78 o 
  -7   1   6      568.95      535.68     10.73 o 
  -6   1   6      132.38      140.80      5.49 o 
  -5   1   6       50.01       49.13      3.30 o 
  -4   1   6      110.96      126.15      3.83 o 
  -3   1   6      593.40      568.90      7.82 o 
  -2   1   6      651.98      727.97      9.42 o 
  -1   1   6       47.12       67.11      3.41 o 
   0   1   6        7.23        7.70      1.60 o 
   1   1   6      163.24      194.50      4.68 o 
   2   1   6     1012.77     1051.12     18.63 o 
   3   1   6       52.80       79.42      3.97 o 
   4   1   6      834.68      831.03     15.23 o 
   5   1   6      111.25      119.28      6.46 o 
   6   1   6       68.65       57.63      4.13 o 
   7   1   6      790.11      790.68     18.21 o 
   8   1   6        0.19        2.55      2.75 o 
   9   1   6       76.90       86.06      9.21 o 
  10   1   6       13.92       17.61      8.82 o 
  11   1   6       73.26       81.54      9.57 o 
 -10   2   6        2.24        8.91      3.73 o 
  -9   2   6       68.70       70.17      6.61 o 
  -8   2   6       17.30       15.88      4.26 o 
  -7   2   6      372.70      377.93      8.76 o 
  -6   2   6       52.90       53.97      3.91 o 
  -5   2   6       22.15       21.15      2.38 o 
  -4   2   6       66.60       76.03      3.34 o 
  -3   2   6      167.18      188.96      5.36 o 
  -2   2   6       83.67       98.52      2.99 o 
  -1   2   6       29.95       27.28      3.42 o 
   0   2   6     1494.35     1378.62     42.79 o 
   1   2   6       98.53      111.25      3.56 o 
   2   2   6      285.05      321.08      6.55 o 
   3   2   6      143.84      147.78      7.03 o 
   4   2   6      291.60      309.84     13.11 o 
   5   2   6        3.85        6.84      2.42 o 
   6   2   6        7.70        9.80      2.79 o 
   7   2   6       32.37       20.32      4.77 o 
   8   2   6      197.25      169.57      7.00 o 
   9   2   6      205.90      183.94     11.67 o 
  10   2   6      191.73      203.29     12.06 o 
  11   2   6       18.03       22.27      5.46 o 
 -10   3   6        4.35        8.09      5.09 o 
  -9   3   6        5.92        6.15      3.81 o 
  -8   3   6       12.31       12.88      3.03 o 
  -7   3   6       91.39       85.09      5.85 o 
  -6   3   6       15.68       12.75      2.58 o 
  -5   3   6      424.29      410.17      8.27 o 
  -4   3   6     1537.91     1591.65     18.50 o 
  -3   3   6        1.57        1.91      1.29 o 
  -2   3   6      467.76      472.32      7.15 o 
  -1   3   6     2097.32     2068.93     50.42 o 
   0   3   6        5.23        3.88      1.63 o 
   1   3   6     1080.28     1030.91     40.94 o 
   2   3   6        0.03        1.48      1.21 o 
   3   3   6     2117.45     2102.78     29.88 o 
   4   3   6     1125.88     1064.34     17.62 o 
   5   3   6      784.37      812.41     14.99 o 
   6   3   6        2.14        4.82      2.53 o 
   7   3   6       10.94       14.77      3.15 o 
   8   3   6      135.61      131.32      7.03 o 
   9   3   6       19.95       18.12      3.15 o 
  10   3   6        5.66       11.42      4.61 o 
  11   3   6        0.27       16.82      6.71 o 
 -10   4   6       52.68       71.65      8.22 o 
  -9   4   6       55.00       53.57      5.16 o 
  -8   4   6        0.09        3.36      4.28 o 
  -7   4   6      253.63      256.37      8.15 o 
  -6   4   6      781.32      796.63     13.18 o 
  -5   4   6      396.04      431.22      9.09 o 
  -4   4   6      658.83      642.14      9.72 o 
  -3   4   6     2629.68     2741.15     30.62 o 
  -2   4   6       35.18       34.96      2.15 o 
  -1   4   6      486.06      512.54      7.29 o 
   0   4   6      459.72      478.70      9.30 o 
   1   4   6      515.23      535.25     11.22 o 
   2   4   6      579.88      552.38     11.25 o 
   3   4   6      167.01      156.19      5.17 o 
   4   4   6     2004.77     2028.50     29.78 o 
   5   4   6      435.97      436.00     10.16 o 
   6   4   6      830.13      756.00     14.90 o 
   7   4   6      119.55       92.88      6.62 o 
   8   4   6      352.34      337.03     12.97 o 
   9   4   6      141.57      134.85      7.24 o 
  10   4   6        6.64       10.68      4.09 o 
  11   4   6       77.80       65.92      8.14 o 
 -10   5   6        8.64        9.83      3.97 o 
  -9   5   6       66.49       58.56      6.02 o 
  -8   5   6        4.10        7.97      3.03 o 
  -7   5   6        0.01        3.19      2.50 o 
  -6   5   6       19.25       26.42      3.59 o 
  -5   5   6      310.10      310.27      7.13 o 
  -4   5   6      283.77      284.75      6.90 o 
  -3   5   6     2414.79     2422.07     30.99 o 
  -2   5   6      117.02      109.36      3.37 o 
  -1   5   6      395.93      366.52      5.91 o 
   0   5   6        0.07        0.07      1.24 o 
   1   5   6      129.66      111.56      3.84 o 
   2   5   6      817.06      832.83     13.08 o 
   3   5   6      421.15      384.77      8.54 o 
   4   5   6      819.93      788.13     14.43 o 
   5   5   6      455.20      463.27     10.79 o 
   6   5   6       32.73       33.08      3.92 o 
   7   5   6       19.67       14.96      3.24 o 
   8   5   6       93.38       87.01      6.01 o 
   9   5   6       54.28       61.54      5.28 o 
  10   5   6      155.78      170.92      8.31 o 
  11   5   6       69.02       74.82     12.82 o 
 -10   6   6       29.27       38.02      8.47 o 
  -9   6   6      128.82      121.52      9.09 o 
  -8   6   6       38.53       43.66      5.26 o 
  -7   6   6       46.49       50.97      4.68 o 
  -6   6   6      153.28      159.42      6.68 o 
  -5   6   6      277.40      273.75      6.73 o 
  -4   6   6        1.11        0.70      2.12 o 
  -3   6   6        5.76        5.99      1.99 o 
  -2   6   6      650.99      630.84      9.67 o 
  -1   6   6      231.02      218.44      5.35 o 
   0   6   6     1969.70     2034.15     23.70 o 
   1   6   6      538.84      550.27     12.06 o 
   2   6   6     1024.22     1017.39     16.51 o 
   3   6   6      418.06      438.92      9.50 o 
   4   6   6        6.38       14.26      2.61 o 
   5   6   6       84.33       92.69      6.35 o 
   6   6   6      111.69      106.30      6.20 o 
   7   6   6       14.41       14.63      3.19 o 
   8   6   6      151.23      148.48      9.02 o 
   9   6   6       16.16       20.97      3.69 o 
  10   6   6        8.85       11.14      5.94 o 
 -10   7   6      295.66      317.00     15.88 o 
  -9   7   6       19.99       22.85      4.52 o 
  -8   7   6        6.11        5.30      3.69 o 
  -7   7   6       20.57       16.55      3.74 o 
  -6   7   6      256.60      221.44      7.52 o 
  -5   7   6     1014.87      981.70     18.53 o 
  -4   7   6        0.26        1.14      1.89 o 
  -3   7   6      311.27      309.43      7.29 o 
  -2   7   6        1.84        1.81      1.38 o 
  -1   7   6       51.20       61.11      3.69 o 
   0   7   6        0.83        1.52      1.54 o 
   1   7   6       43.54       42.19      2.96 o 
   2   7   6      147.14      167.80      5.54 o 
   3   7   6      624.25      641.56     11.73 o 
   4   7   6       59.55       59.27      8.25 o 
   5   7   6     1077.89     1059.63     19.11 o 
   6   7   6      648.63      601.65     13.57 o 
   7   7   6        5.25        3.81      3.10 o 
   8   7   6       57.39       63.55      6.47 o 
   9   7   6      153.25      147.13      9.78 o 
  10   7   6       44.49       44.73      6.04 o 
  -9   8   6       65.48       82.72      8.12 o 
  -8   8   6        0.84        6.52      3.61 o 
  -7   8   6        7.77       10.27      3.60 o 
  -6   8   6      100.63      110.75      7.96 o 
  -5   8   6       53.10       60.85      5.26 o 
  -4   8   6     1416.75     1363.87     23.20 o 
  -3   8   6       11.29       17.75      2.44 o 
  -2   8   6      213.35      222.54      7.81 o 
  -1   8   6        1.56        2.02      1.76 o 
   0   8   6        6.01        6.80      1.74 o 
   1   8   6       13.71       12.54      2.10 o 
   2   8   6       33.57       31.30      2.83 o 
   3   8   6        1.18        4.40      1.90 o 
   4   8   6     1549.69     1507.14     24.61 o 
   5   8   6     1073.38     1040.19     33.58 o 
   6   8   6      737.91      728.88     30.22 o 
   7   8   6        1.24        5.87      3.04 o 
   8   8   6       16.52       11.62      6.85 o 
   9   8   6       19.79       20.94      5.50 o 
  10   8   6       13.08       21.86      4.62 o 
  -9   9   6       11.42        9.02      4.22 o 
  -8   9   6        0.68        4.61      3.22 o 
  -7   9   6       17.31        8.80      3.55 o 
  -6   9   6       82.22       84.82      6.51 o 
  -5   9   6     1496.17     1424.94     28.78 o 
  -4   9   6      112.07      122.57      7.44 o 
  -3   9   6      286.21      266.26     10.70 o 
  -2   9   6       83.96       87.57      4.63 o 
  -1   9   6      679.96      678.93     11.77 o 
   0   9   6        1.49       -1.02      1.44 o 
   1   9   6      571.76      574.32     10.84 o 
   2   9   6      126.00      124.27      5.42 o 
   3   9   6       14.68       11.05      3.09 o 
   4   9   6      171.14      163.10      8.06 o 
   5   9   6      333.63      334.21     11.12 o 
   6   9   6      147.53      134.12      9.76 o 
   7   9   6       63.24       61.29      9.13 o 
   8   9   6       41.49       36.79      6.62 o 
   9   9   6       20.24       16.65      4.45 o 
  -9  10   6        2.48       11.20      7.15 o 
  -8  10   6      238.89      251.76     16.85 o 
  -7  10   6        3.31        9.60      4.82 o 
  -6  10   6        1.27        2.63      2.98 o 
  -5  10   6        1.84        6.18      3.69 o 
  -4  10   6     1074.15      994.17     22.18 o 
  -3  10   6      542.02      526.36     17.22 o 
  -2  10   6       92.66       95.58      4.72 o 
  -1  10   6        0.31        0.49      2.39 o 
   0  10   6      247.00      244.50      6.43 o 
   1  10   6        2.96        4.56      1.95 o 
   2  10   6       62.87       54.58      5.39 o 
   3  10   6       58.06       75.32      6.50 o 
   4  10   6      273.50      270.30     13.26 o 
   5  10   6      331.98      319.37     14.24 o 
   6  10   6        0.47       -0.21      7.62 o 
   7  10   6      145.34      139.09     24.94 o 
   8  10   6       26.45       15.45      5.74 o 
   9  10   6       13.45       19.62      5.04 o 
  -8  11   6       15.90       18.12      5.28 o 
  -7  11   6        0.05        9.48      3.66 o 
  -6  11   6      128.79      140.69      8.60 o 
  -5  11   6      111.58      106.59      9.52 o 
  -4  11   6       66.29       71.76      8.11 o 
  -3  11   6        0.91        2.60      3.75 o 
  -2  11   6      116.61      121.98      5.89 o 
  -1  11   6      149.17      137.10      5.64 o 
   0  11   6       12.67       14.87      2.76 o 
   1  11   6      303.39      308.25      7.50 o 
   2  11   6      347.18      360.24      9.99 o 
   3  11   6        0.24        4.54      4.84 o 
   4  11   6      108.26      137.88     18.01 o 
   5  11   6       17.87       26.01     10.59 o 
   6  11   6        3.29        2.64      8.31 o 
   7  11   6        1.45       -2.33      7.58 o 
   8  11   6       24.66       31.75      7.58 o 
  -7  12   6        2.25       -0.07      4.42 o 
  -6  12   6       85.61       93.90      8.50 o 
  -5  12   6        7.24        3.05      4.91 o 
  -4  12   6      121.38      117.29     16.57 o 
  -3  12   6       55.86       51.19      6.03 o 
  -2  12   6        1.01       -0.34      2.89 o 
  -1  12   6      598.61      552.99     17.22 o 
   0  12   6       83.83       86.74      5.11 o 
   1  12   6      360.77      342.51      8.26 o 
   2  12   6       17.48       12.67      3.30 o 
   3  12   6      373.21      388.74     25.62 o 
   4  12   6      109.14      118.85     17.33 o 
   5  12   6       25.26       57.24     13.58 o 
   6  12   6      206.43      245.54     25.86 o 
   7  12   6       60.63       63.49     14.25 o 
   8  12   6      302.65      337.91     28.15 o 
  -6  13   6      222.43      226.56     11.74 o 
  -5  13   6      207.37      204.16     13.81 o 
  -4  13   6        0.16       -6.60      6.60 o 
  -3  13   6        1.39       -0.31      3.47 o 
  -2  13   6        3.56        2.52      3.78 o 
  -1  13   6      149.19      133.07      8.05 o 
   0  13   6        0.07        3.10      2.32 o 
   1  13   6       88.70       72.89      5.95 o 
   2  13   6       55.54       64.98      6.75 o 
   3  13   6       24.87       42.00     12.40 o 
   4  13   6       11.93       25.04     11.14 o 
   5  13   6        3.28       10.04      9.18 o 
   6  13   6       18.16       22.73     10.77 o 
   7  13   6      138.02      200.33     25.49 o 
  -5  14   6       50.87       41.84      8.09 o 
  -4  14   6      220.46      220.82     13.43 o 
  -3  14   6       56.00       64.35      7.11 o 
  -2  14   6      213.13      187.57     10.36 o 
  -1  14   6       34.66       27.73      4.55 o 
   0  14   6       45.92       56.92      5.11 o 
   1  14   6       30.84       28.44      4.45 o 
   2  14   6      150.96      150.62     12.94 o 
   3  14   6       43.79       63.20     14.87 o 
   4  14   6      298.58      435.44     29.85 o 
   5  14   6        5.16       10.41     10.64 o 
  -4  15   6      308.06      327.18     16.95 o 
  -3  15   6       16.56       16.92      5.11 o 
  -2  15   6        5.21        8.14      4.36 o 
  -1  15   6       44.33       42.62     14.22 o 
   0  15   6        3.08       -2.79      4.59 o 
   1  15   6       23.55       21.19      5.70 o 
   2  15   6      100.99      131.13     25.78 o 
   3  15   6       75.14       89.59     11.43 o 
   4  15   6       10.08       21.34     12.07 o 
   0  16   6       35.25       36.57      7.98 o 
   1  16   6        0.00       10.40      9.73 o 
  -1 -10   7       44.53       62.45     13.81 o 
   0 -10   7       11.46       13.21      4.45 o 
   1 -10   7       49.75       57.26      7.65 o 
   2 -10   7       57.47       50.38      9.19 o 
  -3  -9   7       30.41       36.86      5.16 o 
  -2  -9   7       87.23       86.07      7.22 o 
  -1  -9   7       54.23       59.72      6.06 o 
   0  -9   7        3.91        0.95      4.13 o 
   1  -9   7        8.42        8.30      4.90 o 
   2  -9   7       37.64       33.13      6.05 o 
   3  -9   7       95.42       99.60     11.48 o 
   4  -9   7        0.09        3.84      5.99 o 
   5  -9   7        1.35        4.40      5.09 o 
  -5  -8   7      203.73      229.46     12.63 o 
  -4  -8   7       40.10       34.14      5.86 o 
  -3  -8   7       12.18       18.94      4.48 o 
  -2  -8   7       50.70       58.16      5.42 o 
  -1  -8   7       11.29        6.12      3.17 o 
   0  -8   7       18.22       16.33      3.99 o 
   1  -8   7       14.73       11.96      4.59 o 
   2  -8   7       40.41       31.15      5.73 o 
   3  -8   7       53.29       56.51     10.61 o 
   4  -8   7       11.35       20.50      4.83 o 
   5  -8   7      293.92      263.69     13.25 o 
   6  -8   7        1.77        3.64      4.20 o 
  -6  -7   7      186.92      212.61     10.63 o 
  -5  -7   7       45.42       46.04      5.94 o 
  -4  -7   7        0.57       -0.26      3.28 o 
  -3  -7   7       91.01       98.05      7.21 o 
  -2  -7   7       67.57       49.42      4.76 o 
  -1  -7   7       22.90       19.81      3.75 o 
   0  -7   7       19.48       20.73      3.62 o 
   1  -7   7        0.33       -3.48      3.48 o 
   2  -7   7       30.45       33.07      5.51 o 
   3  -7   7        8.16        9.76      3.30 o 
   4  -7   7        8.88        9.82      3.83 o 
   5  -7   7        2.77        6.68      3.91 o 
   6  -7   7       22.76       27.04      5.35 o 
   7  -7   7        4.44       14.44      5.21 o 
  -7  -6   7       42.61       28.75      6.94 o 
  -6  -6   7       41.68       46.21      6.01 o 
  -5  -6   7        4.61        0.74      3.23 o 
  -4  -6   7        0.04        1.53      3.21 o 
  -3  -6   7      234.92      218.43      9.48 o 
  -2  -6   7        4.19        0.64      3.06 o 
  -1  -6   7      196.54      177.47      7.23 o 
   0  -6   7      351.94      374.71     12.64 o 
   1  -6   7      220.23      238.77     17.20 o 
   2  -6   7       31.14       36.32      4.67 o 
   3  -6   7       25.36       30.75      4.69 o 
   4  -6   7      303.39      278.21     11.18 o 
   5  -6   7        1.05       11.53      4.13 o 
   6  -6   7        2.92        9.43      4.08 o 
   7  -6   7        9.18       16.50      4.95 o 
   8  -6   7      143.32      141.50     11.72 o 
  -8  -5   7      126.40      145.02      8.93 o 
  -7  -5   7        6.80        8.54      4.58 o 
  -6  -5   7        2.16        4.90      3.71 o 
  -5  -5   7      131.43      137.56      8.39 o 
  -4  -5   7      160.20      167.33     15.08 o 
  -3  -5   7      219.27      208.54     10.19 o 
  -2  -5   7      111.33      102.62      6.68 o 
  -1  -5   7      267.48      247.21     10.64 o 
   0  -5   7       12.63       23.78      3.52 o 
   1  -5   7      295.66      284.79      7.90 o 
   2  -5   7        0.46        1.65      2.88 o 
   3  -5   7      898.05      785.20     20.39 o 
   4  -5   7      381.62      357.53     10.24 o 
   5  -5   7      312.56      297.86     11.57 o 
   6  -5   7        2.59        0.83      3.62 o 
   7  -5   7       22.40       16.92      4.93 o 
   8  -5   7      124.00      130.46      9.96 o 
   9  -5   7       86.47       96.21     11.53 o 
  -8  -4   7        4.83        7.31      3.78 o 
  -7  -4   7        6.75       -0.09      2.93 o 
  -6  -4   7       23.52       30.31      4.52 o 
  -5  -4   7      112.70      114.53      6.75 o 
  -4  -4   7      817.63      831.12     15.87 o 
  -3  -4   7      159.53      156.85      6.92 o 
  -2  -4   7        1.98       13.01      3.54 o 
  -1  -4   7        0.17        0.37      2.46 o 
   0  -4   7      160.89      157.47      5.48 o 
   1  -4   7       23.69       32.81      3.56 o 
   2  -4   7        0.41       -0.41      2.24 o 
   3  -4   7      971.48      923.24     17.53 o 
   4  -4   7      729.83      699.79     16.76 o 
   5  -4   7       84.04      102.42      6.28 o 
   6  -4   7       13.00       17.28      4.28 o 
   7  -4   7        4.82        6.48      3.95 o 
   8  -4   7       39.99       52.91     10.87 o 
   9  -4   7       55.80       64.27      9.32 o 
  -9  -3   7       39.52       42.96      5.48 o 
  -8  -3   7        2.79        6.09      3.54 o 
  -7  -3   7       20.70       26.12      4.14 o 
  -6  -3   7        0.76       -2.28      2.67 o 
  -5  -3   7      385.13      399.17      9.35 o 
  -4  -3   7      727.79      727.76     14.36 o 
  -3  -3   7       86.07       83.55      6.77 o 
  -2  -3   7        1.74       11.81      2.97 o 
  -1  -3   7       70.39       87.65      3.99 o 
   0  -3   7        0.69       -1.12      1.72 o 
   1  -3   7       53.95       65.49      4.19 o 
   2  -3   7       12.88       12.68      2.95 o 
   3  -3   7     1527.31     1468.78     21.42 o 
   4  -3   7      525.01      518.32     11.98 o 
   5  -3   7        0.12        3.07      2.71 o 
   6  -3   7       55.93       49.65      6.67 o 
   7  -3   7       18.35       19.45      4.56 o 
   8  -3   7       21.37       14.02      6.00 o 
   9  -3   7        0.00        3.16      6.97 o 
  10  -3   7        6.29       13.19      7.06 o 
  -9  -2   7        0.10        0.33      3.43 o 
  -8  -2   7       78.78       80.32      6.42 o 
  -7  -2   7      172.86      160.65      8.03 o 
  -6  -2   7       19.37       11.96      3.17 o 
  -5  -2   7      221.66      248.98      8.07 o 
  -4  -2   7        9.53        8.86      2.57 o 
  -3  -2   7     1092.33     1069.55     18.74 o 
  -2  -2   7      173.43      170.43      5.52 o 
  -1  -2   7        0.12        0.96      2.02 o 
   0  -2   7       41.19       49.98      2.99 o 
   1  -2   7       49.21       58.72      4.59 o 
   2  -2   7        0.11        0.03      1.98 o 
   3  -2   7      541.06      518.07     10.07 o 
   4  -2   7      107.37      123.11      5.15 o 
   5  -2   7      703.23      675.35     14.01 o 
   6  -2   7        3.63        2.66      2.65 o 
   7  -2   7        0.08        0.36      6.58 o 
   8  -2   7        0.32       -3.98      3.98 o 
   9  -2   7      116.50      120.14     11.67 o 
  10  -2   7       22.34       31.73      6.73 o 
  -9  -1   7        2.28        5.37      4.02 o 
  -8  -1   7       28.57       32.89      5.12 o 
  -7  -1   7       12.33        8.68      3.50 o 
  -6  -1   7      173.03      191.05      7.44 o 
  -5  -1   7      827.36      810.13     24.48 o 
  -4  -1   7       59.40       62.92      3.68 o 
  -3  -1   7      327.49      298.16      7.07 o 
  -2  -1   7        3.05        2.09      2.09 o 
  -1  -1   7      288.28      268.78      6.90 o 
   0  -1   7        7.69        7.59      2.01 o 
   1  -1   7      234.81      217.51      5.95 o 
   2  -1   7       13.21       13.92      2.31 o 
   3  -1   7      229.37      203.51      5.84 o 
   4  -1   7      454.88      456.34      9.25 o 
   5  -1   7      381.67      375.05      9.54 o 
   6  -1   7      536.57      524.22     12.70 o 
   7  -1   7      576.54      533.83     19.09 o 
   8  -1   7       26.77       18.46      5.84 o 
   9  -1   7       21.51       19.81      5.60 o 
  10  -1   7       37.27       43.96      8.22 o 
 -10   0   7      239.63      248.92     11.02 o 
  -9   0   7       34.51       28.72      5.03 o 
  -8   0   7       83.99       86.41      6.25 o 
  -7   0   7      333.50      322.23     10.47 o 
  -6   0   7      970.80      948.38     17.31 o 
  -5   0   7       22.92       25.05      2.46 o 
  -4   0   7      138.96      130.23      4.05 o 
  -3   0   7      319.50      311.48      5.72 o 
  -2   0   7      725.42      747.47     13.84 o 
  -1   0   7      284.78      280.67      7.43 o 
   0   0   7     1555.65     1579.64     21.46 o 
   1   0   7      240.89      264.71      6.23 o 
   2   0   7      626.25      647.04     10.80 o 
   3   0   7     1032.91     1057.69     15.83 o 
   4   0   7      176.21      178.70      7.28 o 
   5   0   7       17.47       20.73      2.97 o 
   6   0   7      774.19      758.77     17.79 o 
   7   0   7       19.50       12.95      3.59 o 
   8   0   7       78.75       77.42      9.89 o 
   9   0   7       11.34       12.52      5.20 o 
  10   0   7       65.30       77.58      9.26 o 
  11   0   7        3.51        9.40      7.22 o 
 -10   1   7       84.26       86.49      7.57 o 
  -9   1   7        0.28        2.42      4.84 o 
  -8   1   7      152.85      147.18      7.43 o 
  -7   1   7       27.59       32.46      4.21 o 
  -6   1   7      288.61      258.27      7.07 o 
  -5   1   7      192.81      169.19      6.32 o 
  -4   1   7       14.73       23.37      2.20 o 
  -3   1   7      124.91      135.49      4.27 o 
  -2   1   7       42.59       40.50      2.79 o 
  -1   1   7      901.88      899.53     13.74 o 
   0   1   7        0.42        0.40      1.85 o 
   1   1   7      886.13      886.33     13.20 o 
   2   1   7       19.78       26.31      2.69 o 
   3   1   7      483.42      495.93      9.88 o 
   4   1   7       85.09       87.29      4.64 o 
   5   1   7       67.26       70.17      4.45 o 
   6   1   7       49.88       53.62      5.40 o 
   7   1   7       96.87      100.41      9.11 o 
   8   1   7       68.68       78.36     16.85 o 
   9   1   7       14.43       25.70      6.22 o 
  10   1   7       55.32       68.98      8.70 o 
  11   1   7       24.79       23.26      6.08 o 
 -10   2   7       79.80       91.22      7.65 o 
  -9   2   7      147.73      129.55     11.10 o 
  -8   2   7       90.22       92.31      6.05 o 
  -7   2   7      239.99      222.22      6.96 o 
  -6   2   7        0.24       -0.36      1.88 o 
  -5   2   7       35.23       33.64      3.09 o 
  -4   2   7        6.19        3.86      1.52 o 
  -3   2   7       53.04       64.91      3.00 o 
  -2   2   7       17.60       10.44      1.39 o 
  -1   2   7     2109.78     2042.10     26.99 o 
   0   2   7     1050.52     1009.94     15.75 o 
   1   2   7     2672.41     2625.02     35.66 o 
   2   2   7        8.02        6.89      2.35 o 
   3   2   7        7.63       11.81      2.29 o 
   4   2   7       82.18       89.12      4.13 o 
   5   2   7        8.37        7.63      3.15 o 
   6   2   7       99.24      108.39      7.07 o 
   7   2   7      218.65      201.43      8.72 o 
   8   2   7       38.90       26.19      4.24 o 
   9   2   7       42.35       30.23      5.91 o 
  10   2   7       28.10       39.74     14.81 o 
  11   2   7       50.92       59.95      8.07 o 
 -10   3   7       16.34       21.30      5.00 o 
  -9   3   7       19.28       27.58      4.04 o 
  -8   3   7        8.40       11.23      3.09 o 
  -7   3   7       11.43       17.90      2.89 o 
  -6   3   7      169.05      141.79      5.63 o 
  -5   3   7      203.57      201.69      5.93 o 
  -4   3   7      159.65      159.38      6.62 o 
  -3   3   7        5.04        4.43      1.41 o 
  -2   3   7        0.10       -0.07      0.99 o 
  -1   3   7      244.32      242.25      5.33 o 
   0   3   7       23.22       21.67      2.28 o 
   1   3   7      856.73      862.94     19.74 o 
   2   3   7      446.94      468.36     10.29 o 
   3   3   7       89.95       95.54      8.54 o 
   4   3   7     1352.09     1295.84     23.89 o 
   5   3   7      629.54      577.73     14.05 o 
   6   3   7        1.89       -2.26      2.26 o 
   7   3   7       28.76       22.32      3.50 o 
   8   3   7      151.03      151.46      8.03 o 
   9   3   7        9.49       14.82      3.45 o 
  10   3   7        9.27       19.13      6.57 o 
  11   3   7       37.32       44.69      7.16 o 
 -10   4   7      174.82      207.47     10.00 o 
  -9   4   7        0.05        0.66      2.68 o 
  -8   4   7      100.03      111.23      7.24 o 
  -7   4   7        0.06        3.19      2.42 o 
  -6   4   7      126.66      103.62      5.17 o 
  -5   4   7      213.05      190.54      6.11 o 
  -4   4   7       28.88       28.86      2.88 o 
  -3   4   7       74.16       75.43      3.20 o 
  -2   4   7       99.22      101.71      3.15 o 
  -1   4   7       72.59       59.10      3.02 o 
   0   4   7      215.32      225.06      6.19 o 
   1   4   7       59.36       44.17      5.94 o 
   2   4   7       86.30       82.61      2.98 o 
   3   4   7     2043.23     1948.12     28.36 o 
   4   4   7      209.12      203.88      6.48 o 
   5   4   7      456.48      457.45     10.74 o 
   6   4   7      944.84      947.33     17.75 o 
   7   4   7       65.29       67.36      5.21 o 
   8   4   7       25.49       20.82      3.64 o 
   9   4   7        4.18       10.85      2.89 o 
  10   4   7       79.97       73.41     16.17 o 
  11   4   7       10.46       22.80      5.53 o 
 -10   5   7      362.94      348.97     20.49 o 
  -9   5   7      156.18      151.21     12.82 o 
  -8   5   7      180.94      180.25      7.71 o 
  -7   5   7       13.51       11.54      3.18 o 
  -6   5   7     1346.16     1240.87     20.44 o 
  -5   5   7      936.28      933.68     15.33 o 
  -4   5   7      232.30      232.30      7.08 o 
  -3   5   7      187.85      190.58      5.36 o 
  -2   5   7      167.47      186.78      4.18 o 
  -1   5   7      289.16      273.77      4.97 o 
   0   5   7       15.33       13.20      2.24 o 
   1   5   7      449.10      415.19      9.84 o 
   2   5   7       27.85       43.43      2.50 o 
   3   5   7     2140.12     2089.61     30.37 o 
   4   5   7       56.99       66.37      4.39 o 
   5   5   7      428.65      403.62     10.07 o 
   6   5   7       97.56       84.51      6.69 o 
   7   5   7       42.51       45.44      5.09 o 
   8   5   7       55.71       46.64      4.61 o 
   9   5   7        0.05        5.15      2.68 o 
  10   5   7      151.36      170.45      7.99 o 
  11   5   7        2.20       25.61      9.10 o 
 -10   6   7      183.58      192.00      9.78 o 
  -9   6   7      123.11      116.14     14.05 o 
  -8   6   7      148.66      157.33     10.38 o 
  -7   6   7       39.31       32.02      4.02 o 
  -6   6   7      313.45      320.58      8.98 o 
  -5   6   7      818.73      827.44     13.23 o 
  -4   6   7      568.84      548.97     10.40 o 
  -3   6   7      129.46      135.41      4.31 o 
  -2   6   7        3.08        5.60      1.59 o 
  -1   6   7       89.86      104.45      3.64 o 
   0   6   7      365.12      377.03      7.08 o 
   1   6   7       50.12       66.19      3.56 o 
   2   6   7       86.45       76.88      6.60 o 
   3   6   7       16.65       16.39      2.52 o 
   4   6   7       80.87       78.08      4.83 o 
   5   6   7      256.85      244.37      7.83 o 
   6   6   7      303.82      303.40      9.24 o 
   7   6   7        0.00        2.51      2.35 o 
   8   6   7        0.29        2.37      2.67 o 
   9   6   7       41.57       40.87      4.71 o 
  10   6   7        2.50        8.42      3.76 o 
 -10   7   7        5.27       11.18      7.61 o 
  -9   7   7        3.86        7.77      3.53 o 
  -8   7   7      207.17      210.92      9.12 o 
  -7   7   7        3.78        5.35      2.92 o 
  -6   7   7      242.30      217.66      7.55 o 
  -5   7   7      858.87      828.13     16.59 o 
  -4   7   7       62.40       56.28      3.95 o 
  -3   7   7       71.40       71.17      4.07 o 
  -2   7   7       39.21       37.93      2.67 o 
  -1   7   7      421.58      404.88      8.83 o 
   0   7   7        4.59        2.44      1.61 o 
   1   7   7      168.42      157.68      5.42 o 
   2   7   7       72.08       74.90      4.28 o 
   3   7   7       84.29       84.58      7.34 o 
   4   7   7        0.66       -1.53      1.67 o 
   5   7   7     1251.89     1197.34     20.99 o 
   6   7   7       82.32       80.11      5.66 o 
   7   7   7       20.63       19.74      4.08 o 
   8   7   7       15.38       23.08      3.69 o 
   9   7   7       27.02       24.23      4.34 o 
  10   7   7        8.50        4.87      3.45 o 
  -9   8   7        1.23       11.43      3.96 o 
  -8   8   7        4.39        7.62      3.46 o 
  -7   8   7       34.76       32.49      7.05 o 
  -6   8   7        2.63        2.84      2.70 o 
  -5   8   7        3.52        1.37      2.51 o 
  -4   8   7       12.52       12.12      3.54 o 
  -3   8   7      464.16      440.33      9.11 o 
  -2   8   7       17.08       18.57      2.23 o 
  -1   8   7       63.88       77.37      4.15 o 
   0   8   7        8.39        7.33      2.93 o 
   1   8   7      108.21      119.90      5.56 o 
   2   8   7      107.06      106.88      6.41 o 
   3   8   7       18.97       29.05      4.30 o 
   4   8   7      939.69      919.89     17.19 o 
   5   8   7       20.74       21.72      4.00 o 
   6   8   7      300.65      275.45      9.14 o 
   7   8   7       15.79       16.63      3.59 o 
   8   8   7       74.39       58.70     10.40 o 
   9   8   7      215.43      229.11     10.80 o 
  10   8   7       34.04       30.32      5.68 o 
  -9   9   7      166.33      177.53     11.01 o 
  -8   9   7      106.85      101.03      7.69 o 
  -7   9   7       42.18       42.39      5.32 o 
  -6   9   7      178.08      176.05      8.74 o 
  -5   9   7       21.99       30.70      4.12 o 
  -4   9   7       80.76       83.37      5.62 o 
  -3   9   7     1440.25     1456.09     21.39 o 
  -2   9   7      130.44      131.70      4.20 o 
  -1   9   7      161.31      164.27      7.64 o 
   0   9   7        0.00       -1.54      2.85 o 
   1   9   7      303.83      318.26      8.97 o 
   2   9   7      384.82      419.94      8.98 o 
   3   9   7      434.33      440.19     13.21 o 
   4   9   7       48.10       49.45      5.34 o 
   5   9   7     1806.02     1640.12     61.60 o 
   6   9   7      328.61      339.15     11.74 o 
   7   9   7       53.75       46.80      5.76 o 
   8   9   7       46.58       59.63      9.49 o 
   9   9   7        0.75       11.07      4.05 o 
  -8  10   7      230.63      233.01     10.15 o 
  -7  10   7       19.43       25.38      4.55 o 
  -6  10   7       12.06       15.09      3.83 o 
  -5  10   7      401.67      381.97     15.91 o 
  -4  10   7        5.91        3.58      2.84 o 
  -3  10   7      303.59      306.22     19.66 o 
  -2  10   7      255.36      256.62      8.75 o 
  -1  10   7      238.53      207.66      6.61 o 
   0  10   7       98.93      102.39      5.27 o 
   1  10   7      135.81      135.66      4.99 o 
   2  10   7       42.37       37.90      3.72 o 
   3  10   7     1035.43     1003.81     22.28 o 
   4  10   7      682.37      679.06     17.60 o 
   5  10   7        6.70        7.84      3.12 o 
   6  10   7        1.98        4.49      2.94 o 
   7  10   7        5.13        4.55      3.23 o 
   8  10   7       71.87       66.66     15.22 o 
   9  10   7       59.42       61.93      9.03 o 
  -8  11   7      184.61      210.02     10.34 o 
  -7  11   7        2.64        6.66      3.47 o 
  -6  11   7      107.06      119.13      8.08 o 
  -5  11   7        1.18        6.26      4.09 o 
  -4  11   7       35.63       37.52      5.42 o 
  -3  11   7       97.70       88.22      8.32 o 
  -2  11   7      423.72      400.91     10.05 o 
  -1  11   7      314.14      317.22      7.61 o 
   0  11   7        0.06       -0.83      1.97 o 
   1  11   7      197.96      196.13      6.10 o 
   2  11   7       79.38       84.76      5.11 o 
   3  11   7       48.28       42.47      5.59 o 
   4  11   7      114.28      108.73      8.04 o 
   5  11   7      127.18      109.80     16.68 o 
   6  11   7      120.96      132.17     11.36 o 
   7  11   7        6.52       16.81      4.42 o 
   8  11   7       83.18       93.17      8.66 o 
  -7  12   7       26.91       25.78      5.05 o 
  -6  12   7       36.66       45.83      5.68 o 
  -5  12   7      131.61      139.54      9.80 o 
  -4  12   7       77.33       83.07     13.65 o 
  -3  12   7       22.39       31.05      6.27 o 
  -2  12   7       21.67       23.55      5.23 o 
  -1  12   7       16.90       15.16      2.66 o 
   0  12   7      153.72      131.87      6.59 o 
   1  12   7       17.56       17.66      2.84 o 
   2  12   7       68.59       64.91      5.40 o 
   3  12   7       24.50       15.04      5.29 o 
   4  12   7       95.84      104.84     10.89 o 
   5  12   7        0.16       12.47      9.34 o 
   6  12   7       22.77       18.20      6.24 o 
   7  12   7        1.90        3.52      3.50 o 
   8  12   7        6.42        3.82      4.12 o 
  -6  13   7      115.94      108.93      9.47 o 
  -5  13   7       40.16       30.09      5.96 o 
  -4  13   7       26.67       28.63      6.55 o 
  -3  13   7       27.65       36.83      7.91 o 
  -2  13   7        6.51        7.24      3.64 o 
  -1  13   7        0.47        3.34      2.25 o 
   0  13   7        5.60        7.19      2.56 o 
   1  13   7       20.46       18.65      3.16 o 
   2  13   7        0.84        4.90      3.82 o 
   3  13   7       30.05       32.58      9.55 o 
   4  13   7       13.14       14.66      5.88 o 
   5  13   7       81.72       96.34     17.68 o 
   6  13   7       19.51       27.42     11.90 o 
   7  13   7        8.29       17.66      8.14 o 
  -5  14   7       18.39       17.24      5.63 o 
  -4  14   7       18.83       21.53      6.53 o 
  -3  14   7       12.53        1.64      4.85 o 
  -2  14   7        2.62        3.45      3.61 o 
  -1  14   7       11.52       14.71      5.71 o 
   0  14   7       49.92       49.99      4.36 o 
   1  14   7       10.18       13.52      3.65 o 
   2  14   7       31.61       25.72      5.23 o 
   3  14   7        1.91        3.70      4.85 o 
   4  14   7      163.33      188.97     15.37 o 
   5  14   7       31.36       23.84     12.07 o 
   6  14   7      539.39      597.52     37.64 o 
  -4  15   7      158.02      176.44     20.31 o 
  -3  15   7       51.13       38.58     14.11 o 
  -2  15   7       11.76       23.51      5.29 o 
  -1  15   7       55.02       47.78      5.66 o 
   0  15   7        0.07        3.93      4.96 o 
   1  15   7       47.15       59.76      7.29 o 
   2  15   7       60.61       85.76      8.55 o 
   3  15   7        0.25       10.17      4.85 o 
   4  15   7      315.24      396.19     31.29 o 
  -1  16   7      104.98      105.45     11.55 o 
   0  16   7        8.61        5.40      5.81 o 
   1  16   7       66.53       61.55      7.75 o 
  -2  -9   8       25.61       18.63      4.73 o 
  -1  -9   8        0.01       -3.42      3.42 o 
   0  -9   8       10.59       12.94      4.62 o 
   1  -9   8       23.72       16.33      5.71 o 
   2  -9   8       56.73       56.02      9.65 o 
   3  -9   8       78.60       86.51     13.34 o 
  -4  -8   8        2.73       -0.57      4.03 o 
  -3  -8   8      115.74      122.85      7.60 o 
  -2  -8   8        8.30        7.48      4.84 o 
  -1  -8   8      127.34      132.54      8.23 o 
   0  -8   8       90.13       94.39      7.33 o 
   1  -8   8      184.69      187.83     14.08 o 
   2  -8   8       45.92       33.41      6.03 o 
   3  -8   8       14.55       14.51      6.47 o 
   4  -8   8      108.48       86.16     10.94 o 
   5  -8   8      301.46      280.59     15.14 o 
  -5  -7   8       27.24       23.58      4.92 o 
  -4  -7   8        3.07        3.82      5.59 o 
  -3  -7   8        4.69        6.35      3.85 o 
  -2  -7   8       64.80       68.79      5.74 o 
  -1  -7   8        6.39        5.56      3.10 o 
   0  -7   8        1.60       -2.87      2.87 o 
   1  -7   8        0.83       -1.05      3.82 o 
   2  -7   8        4.30        0.76      4.02 o 
   3  -7   8       52.04       51.22     13.55 o 
   4  -7   8       23.16       26.01      7.98 o 
   5  -7   8        0.28        3.81      4.42 o 
   6  -7   8      289.06      317.35     13.54 o 
  -6  -6   8        9.52       19.94      6.06 o 
  -5  -6   8       20.79       21.96      5.34 o 
  -4  -6   8      194.05      206.82     11.35 o 
  -3  -6   8       19.20       19.10      4.44 o 
  -2  -6   8        8.42        3.49      3.08 o 
  -1  -6   8        5.85        7.99      3.30 o 
   0  -6   8        3.15       -0.45      2.85 o 
   1  -6   8       10.92        8.31      4.01 o 
   2  -6   8       73.02       62.51      5.50 o 
   3  -6   8      126.09      128.27      7.64 o 
   4  -6   8        5.59        9.89      7.94 o 
   5  -6   8       84.80       78.24      8.57 o 
   6  -6   8       14.38       12.37      6.14 o 
   7  -6   8       45.97       60.78      7.55 o 
  -7  -5   8      101.37      107.41     10.52 o 
  -6  -5   8       47.70       38.24      7.13 o 
  -5  -5   8      146.16      138.37     11.55 o 
  -4  -5   8       28.53       30.80      6.69 o 
  -3  -5   8       32.26       37.65      4.94 o 
  -2  -5   8        1.16        0.56      3.05 o 
  -1  -5   8      158.73      155.72      7.54 o 
   0  -5   8        8.35       12.76      3.13 o 
   1  -5   8      237.63      226.95      7.36 o 
   2  -5   8      249.10      216.31      8.17 o 
   3  -5   8       44.37       45.65      4.88 o 
   4  -5   8       86.62       83.83      6.25 o 
   5  -5   8      182.24      174.99     10.02 o 
   6  -5   8       18.84       13.02      4.46 o 
   7  -5   8        3.27        8.79      4.24 o 
   8  -5   8       49.06       64.09      9.64 o 
  -8  -4   8        0.58        3.95      9.85 o 
  -7  -4   8        0.96        2.22      4.28 o 
  -6  -4   8      302.01      312.47     12.00 o 
  -5  -4   8      568.29      562.25     14.82 o 
  -4  -4   8        8.60       15.62      5.33 o 
  -3  -4   8      255.28      278.21     10.92 o 
  -2  -4   8       86.33       79.02      6.11 o 
  -1  -4   8       99.60       89.39      5.44 o 
   0  -4   8       55.94       74.12      4.44 o 
   1  -4   8      323.03      293.50      8.14 o 
   2  -4   8       46.67       51.54      4.22 o 
   3  -4   8      273.55      280.62      9.08 o 
   4  -4   8      402.53      405.69     11.07 o 
   5  -4   8       56.51       43.03      5.69 o 
   6  -4   8        9.82       12.64      5.46 o 
   7  -4   8        4.59        6.75      4.03 o 
   8  -4   8       88.83       93.93     13.10 o 
   9  -4   8       24.32       29.79     10.48 o 
  -8  -3   8        0.15        4.54      3.68 o 
  -7  -3   8       38.73       37.23      4.83 o 
  -6  -3   8       96.25      106.49      8.21 o 
  -5  -3   8       95.40       99.04      6.51 o 
  -4  -3   8      369.41      360.67     12.86 o 
  -3  -3   8      892.17      906.88     18.24 o 
  -2  -3   8      144.77      167.04      6.86 o 
  -1  -3   8      101.14      109.49      5.08 o 
   0  -3   8        7.59        9.63      2.61 o 
   1  -3   8      110.03      132.16      6.13 o 
   2  -3   8      125.25      123.38      5.91 o 
   3  -3   8      519.14      509.98     10.68 o 
   4  -3   8      432.70      441.93     11.27 o 
   5  -3   8      257.81      259.55      8.72 o 
   6  -3   8       12.67       14.91      4.02 o 
   7  -3   8       85.58       58.14      8.59 o 
   8  -3   8       46.70       53.84      8.42 o 
   9  -3   8       25.73       40.91      8.00 o 
  -8  -2   8      226.98      224.11      9.07 o 
  -7  -2   8       64.97       61.36      6.03 o 
  -6  -2   8      135.09      140.46      9.62 o 
  -5  -2   8       89.16       93.32      5.92 o 
  -4  -2   8      373.60      372.86      9.90 o 
  -3  -2   8      172.68      174.31      6.96 o 
  -2  -2   8      333.86      341.17     10.20 o 
  -1  -2   8       57.33       84.77      5.25 o 
   0  -2   8        0.54        1.83      1.97 o 
   1  -2   8      127.72      143.29      6.57 o 
   2  -2   8      424.27      435.66      9.45 o 
   3  -2   8      169.16      181.70      6.29 o 
   4  -2   8       15.80       14.46      3.41 o 
   5  -2   8       20.89       31.71      3.89 o 
   6  -2   8       19.53       16.38      3.51 o 
   7  -2   8       12.66       19.08     10.55 o 
   8  -2   8       37.40       30.31      6.63 o 
   9  -2   8        0.60        7.24      7.03 o 
  10  -2   8        1.04       11.34      5.42 o 
  -9  -1   8        1.86        3.68      3.50 o 
  -8  -1   8        0.16        5.53      3.33 o 
  -7  -1   8        0.00       -2.85      2.85 o 
  -6  -1   8       55.61       48.21      5.89 o 
  -5  -1   8      533.24      537.74     12.14 o 
  -4  -1   8      899.23      894.98     14.37 o 
  -3  -1   8       73.67       75.69      4.48 o 
  -2  -1   8      129.58      139.60      5.77 o 
  -1  -1   8       36.08       36.82      2.89 o 
   0  -1   8        3.00       -0.93      2.14 o 
   1  -1   8        6.85        6.31      2.35 o 
   2  -1   8       27.00       26.04      3.09 o 
   3  -1   8      439.17      420.25      9.05 o 
   4  -1   8       63.14       67.03      4.33 o 
   5  -1   8      235.15      251.35      8.21 o 
   6  -1   8       40.88       49.27      5.45 o 
   7  -1   8       90.01      100.84     10.89 o 
   8  -1   8        3.80       10.32     10.93 o 
   9  -1   8        1.34        5.15      4.51 o 
  10  -1   8       16.16       41.44      7.24 o 
  -9   0   8      257.07      271.44     11.19 o 
  -8   0   8       26.53       26.88      4.34 o 
  -7   0   8       56.32       49.81      5.05 o 
  -6   0   8       24.55       29.58      3.99 o 
  -5   0   8      785.43      750.61     15.98 o 
  -4   0   8      423.90      417.09      7.31 o 
  -3   0   8       74.31       71.15      4.24 o 
  -2   0   8       17.99       17.24      2.75 o 
  -1   0   8        3.43        3.77      2.30 o 
   0   0   8     2123.86     2121.18     28.11 o 
   1   0   8        0.01       10.23      2.81 o 
   2   0   8      220.99      219.28      6.08 o 
   3   0   8       76.50       79.16      4.64 o 
   4   0   8       37.49       36.68      4.16 o 
   5   0   8       38.59       35.73      4.62 o 
   6   0   8     1227.93     1178.37     27.62 o 
   7   0   8      178.17      169.96      8.63 o 
   8   0   8      266.09      279.77     14.19 o 
   9   0   8      123.17      127.66     11.56 o 
  10   0   8       10.69       30.16      6.74 o 
  -9   1   8        0.01        7.13      4.51 o 
  -8   1   8        0.00        1.66      3.08 o 
  -7   1   8      538.05      541.67     12.81 o 
  -6   1   8       35.28       28.73      3.28 o 
  -5   1   8      117.42      111.95      4.58 o 
  -4   1   8      640.18      594.88     11.34 o 
  -3   1   8        0.64       -1.32      1.32 o 
  -2   1   8       13.95       10.07      3.03 o 
  -1   1   8      167.95      165.23      5.52 o 
   0   1   8        1.10       -1.57      1.67 o 
   1   1   8      258.75      276.20      6.42 o 
   2   1   8       13.24       22.56      2.54 o 
   3   1   8      168.49      181.57      6.02 o 
   4   1   8       61.51       67.97      4.20 o 
   5   1   8      179.30      164.86      8.40 o 
   6   1   8      233.70      204.30      8.92 o 
   7   1   8      306.95      312.85     12.59 o 
   8   1   8      123.64      127.00     11.04 o 
   9   1   8       76.00       80.04     17.96 o 
  10   1   8       33.44       39.71     10.67 o 
  -9   2   8        3.23        4.48      3.98 o 
  -8   2   8      238.36      239.00     13.48 o 
  -7   2   8       38.39       51.15      4.20 o 
  -6   2   8        0.26        1.24      1.91 o 
  -5   2   8       29.92       42.47      3.23 o 
  -4   2   8       20.14       12.73      2.10 o 
  -3   2   8       89.08       89.85      3.57 o 
  -2   2   8        1.79       -1.58      1.58 o 
  -1   2   8        4.74        4.01      1.72 o 
   0   2   8        5.56        3.32      1.22 o 
   1   2   8        7.76        6.82      1.66 o 
   2   2   8        1.50       -0.58      1.84 o 
   3   2   8        0.00        4.65      2.80 o 
   4   2   8        6.11        1.14      1.71 o 
   5   2   8       33.65       32.69      4.47 o 
   6   2   8        0.02       -0.86      2.97 o 
   7   2   8      338.61      333.03     11.35 o 
   8   2   8       22.16       21.37      6.81 o 
   9   2   8       84.16       82.13      8.92 o 
  10   2   8       12.07       22.70      5.45 o 
 -10   3   8        3.58       10.15      6.02 o 
  -9   3   8       50.80       58.94      7.18 o 
  -8   3   8       10.14       10.58      4.58 o 
  -7   3   8        9.23       16.74      2.81 o 
  -6   3   8        4.42        3.27      2.01 o 
  -5   3   8       22.32       13.62      2.41 o 
  -4   3   8      124.13      132.50      4.49 o 
  -3   3   8        7.59        9.65      1.84 o 
  -2   3   8      141.98      139.23      4.19 o 
  -1   3   8      664.81      682.53     11.81 o 
   0   3   8       10.82       10.57      2.57 o 
   1   3   8      269.07      294.27      8.53 o 
   2   3   8      216.46      212.04      6.25 o 
   3   3   8       92.18       93.10      3.71 o 
   4   3   8      164.11      154.76      6.84 o 
   5   3   8      202.93      203.11      8.23 o 
   6   3   8      106.40       94.91      6.80 o 
   7   3   8       78.18       61.96      6.51 o 
   8   3   8      102.57      110.38      7.75 o 
   9   3   8        3.75        9.36      3.09 o 
  10   3   8        3.34       12.79      6.39 o 
 -10   4   8       76.81       78.02      9.73 o 
  -9   4   8      281.24      284.37      9.70 o 
  -8   4   8      200.50      224.35      8.27 o 
  -7   4   8       66.50       56.67      6.43 o 
  -6   4   8       21.62       13.81      3.66 o 
  -5   4   8        2.89        5.23      2.12 o 
  -4   4   8      201.64      204.71      6.92 o 
  -3   4   8        1.47        0.81      1.47 o 
  -2   4   8      148.49      125.40      3.43 o 
  -1   4   8       65.56       69.20      3.69 o 
   0   4   8       12.13       14.64      2.15 o 
   1   4   8      460.66      444.29     12.77 o 
   2   4   8        6.72        3.56      1.24 o 
   3   4   8       28.57       29.83      3.25 o 
   4   4   8       35.67       37.57      7.10 o 
   5   4   8      383.36      337.15     10.44 o 
   6   4   8      189.63      160.43      6.88 o 
   7   4   8      288.04      253.48      8.56 o 
   8   4   8       21.51       20.91      3.52 o 
   9   4   8       60.20       54.71      5.19 o 
  10   4   8      198.39      210.04     12.33 o 
 -10   5   8       17.90       25.66      6.22 o 
  -9   5   8       29.88       37.35      7.69 o 
  -8   5   8       17.05       13.03      5.98 o 
  -7   5   8      849.70      779.40     19.88 o 
  -6   5   8       27.44       27.95      3.26 o 
  -5   5   8      170.82      185.35      5.90 o 
  -4   5   8        0.45        0.59      2.38 o 
  -3   5   8        4.28        0.89      1.62 o 
  -2   5   8        9.67        9.91      1.51 o 
  -1   5   8      418.61      463.88      8.10 o 
   0   5   8        2.76        3.91      1.97 o 
   1   5   8      281.59      313.75     11.49 o 
   2   5   8       34.78       47.33      2.74 o 
   3   5   8       12.25       13.87      2.98 o 
   4   5   8      251.22      239.12      7.30 o 
   5   5   8     1131.63     1079.45     19.16 o 
   6   5   8     1606.56     1502.04     25.25 o 
   7   5   8       59.81       52.34      6.73 o 
   8   5   8        4.97        6.25      2.77 o 
   9   5   8       94.40       98.15      7.39 o 
  10   5   8        0.02       10.33      3.59 o 
  -9   6   8        0.94        5.84      5.73 o 
  -8   6   8       68.28       68.24      5.52 o 
  -7   6   8      153.90      168.44      7.34 o 
  -6   6   8      907.58      921.89     16.81 o 
  -5   6   8       68.05       68.91      5.20 o 
  -4   6   8      306.63      289.21      7.53 o 
  -3   6   8      206.80      179.80      5.22 o 
  -2   6   8        5.53       11.84      1.96 o 
  -1   6   8        5.38        0.48      1.62 o 
   0   6   8      361.11      361.28      8.77 o 
   1   6   8      154.04      150.94      5.49 o 
   2   6   8       75.57       77.72      4.38 o 
   3   6   8      317.73      330.17      8.23 o 
   4   6   8      420.81      411.06      9.95 o 
   5   6   8      519.16      524.63     12.04 o 
   6   6   8      107.14      106.03      6.39 o 
   7   6   8       32.31       31.66      4.07 o 
   8   6   8      106.75      127.98      7.55 o 
   9   6   8      113.00      108.80      7.14 o 
  10   6   8       10.90       15.72      5.51 o 
  -9   7   8       60.48       67.01      7.98 o 
  -8   7   8       31.78       32.19      6.06 o 
  -7   7   8       63.11       71.36      5.99 o 
  -6   7   8      761.36      728.89     14.59 o 
  -5   7   8       18.48       16.37      3.31 o 
  -4   7   8      104.25      105.04      5.18 o 
  -3   7   8       11.51       11.30      2.43 o 
  -2   7   8       59.89       58.55      2.96 o 
  -1   7   8      258.81      257.81      5.34 o 
   0   7   8       10.77        7.03      1.93 o 
   1   7   8        0.29       -2.19      2.82 o 
   2   7   8      287.58      284.23      7.64 o 
   3   7   8      207.98      197.63      6.48 o 
   4   7   8       32.78       31.73      4.97 o 
   5   7   8      560.11      508.33     12.00 o 
   6   7   8        5.81        9.41      2.65 o 
   7   7   8        1.17        0.99      2.48 o 
   8   7   8       35.33       28.92      5.75 o 
   9   7   8       24.95       25.61      5.39 o 
  10   7   8      310.70      305.74     12.51 o 
  -9   8   8      275.91      295.13     14.00 o 
  -8   8   8        0.67       11.38      4.45 o 
  -7   8   8       74.63       75.99      6.48 o 
  -6   8   8       13.05       15.65      3.34 o 
  -5   8   8       28.53       25.20      6.29 o 
  -4   8   8       29.20       29.63      3.41 o 
  -3   8   8       11.68       12.07      2.57 o 
  -2   8   8      695.68      638.89     11.39 o 
  -1   8   8      116.09      104.80      4.55 o 
   0   8   8       64.42       68.63      3.59 o 
   1   8   8       31.40       29.85      2.73 o 
   2   8   8      393.41      374.10      9.28 o 
   3   8   8      653.04      626.86     24.10 o 
   4   8   8        3.58        6.04      2.51 o 
   5   8   8        9.16       10.74      2.86 o 
   6   8   8       12.17       13.19      3.10 o 
   7   8   8        0.30        3.36      2.59 o 
   8   8   8        0.02        6.50      3.44 o 
   9   8   8       33.65       25.00      5.18 o 
  10   8   8       40.23       43.38      6.35 o 
  -9   9   8       23.94       24.71      6.20 o 
  -8   9   8       47.48       51.81     10.50 o 
  -7   9   8       51.48       57.13      7.15 o 
  -6   9   8      100.86      102.27      7.12 o 
  -5   9   8        2.55        6.58      3.02 o 
  -4   9   8      275.77      280.19      8.90 o 
  -3   9   8        0.95        4.69      3.07 o 
  -2   9   8      820.70      793.14     13.64 o 
  -1   9   8      115.68       98.76      4.90 o 
   0   9   8        0.96       -1.52      1.76 o 
   1   9   8       75.39       68.13      3.85 o 
   2   9   8      197.94      188.05      8.73 o 
   3   9   8     1282.69     1283.61     26.29 o 
   4   9   8       64.80       56.29      4.87 o 
   5   9   8       29.96       26.02      5.37 o 
   6   9   8       98.32       88.85      6.30 o 
   7   9   8        9.08        8.59      3.32 o 
   8   9   8       12.57        6.89      4.06 o 
   9   9   8        2.34        5.10      4.11 o 
  -8  10   8      252.91      255.48     12.92 o 
  -7  10   8       19.99       15.88      4.84 o 
  -6  10   8        0.12        3.62      4.03 o 
  -5  10   8      114.31      126.58     14.12 o 
  -4  10   8      184.72      182.00      7.77 o 
  -3  10   8       15.71       18.49      2.91 o 
  -2  10   8      223.47      240.00      7.12 o 
  -1  10   8       21.12       18.57      2.75 o 
   0  10   8      444.92      410.08      9.34 o 
   1  10   8       62.81       61.84      4.47 o 
   2  10   8      371.28      380.89     10.48 o 
   3  10   8       68.95       79.63      6.83 o 
   4  10   8        1.06       -0.01      3.34 o 
   5  10   8      549.57      545.27     13.23 o 
   6  10   8        8.21        9.26      2.99 o 
   7  10   8        6.88       10.07      3.84 o 
   8  10   8      190.18      179.48     11.90 o 
   9  10   8        2.30        7.96      3.80 o 
  -8  11   8       30.85       26.35      7.29 o 
  -7  11   8      190.30      193.34     11.46 o 
  -6  11   8        2.23        4.83      3.89 o 
  -5  11   8      204.67      213.59     12.89 o 
  -4  11   8       12.60       14.61      3.72 o 
  -3  11   8      214.75      237.19     15.89 o 
  -2  11   8       64.60       57.62      5.26 o 
  -1  11   8      190.52      176.22      6.42 o 
   0  11   8       17.47       12.12      2.89 o 
   1  11   8      253.16      240.29      6.70 o 
   2  11   8      291.76      282.24      9.30 o 
   3  11   8      190.54      181.25      9.04 o 
   4  11   8       33.68       38.52      7.01 o 
   5  11   8        3.10       -1.65      2.69 o 
   6  11   8        2.66        4.38      3.30 o 
   7  11   8       64.17       61.94      7.54 o 
   8  11   8        3.49        5.49      3.68 o 
  -7  12   8       90.15      102.90      9.48 o 
  -6  12   8        6.81       22.34      8.27 o 
  -5  12   8       40.81       35.78      9.23 o 
  -4  12   8       48.68       49.17      7.90 o 
  -3  12   8       43.80       48.12      6.18 o 
  -2  12   8        3.75        4.98      3.46 o 
  -1  12   8      369.70      354.98     10.31 o 
   0  12   8        6.84        8.64      2.44 o 
   1  12   8      366.94      343.25      8.24 o 
   2  12   8        9.16        1.52      2.75 o 
   3  12   8       12.92       13.60      4.25 o 
   4  12   8       85.99       98.50     10.59 o 
   5  12   8       93.48      103.54     11.22 o 
   6  12   8       90.38       92.31     10.71 o 
   7  12   8       11.74        4.81      4.88 o 
  -6  13   8      160.80      178.71     17.05 o 
  -5  13   8        3.90        7.19      7.02 o 
  -4  13   8       80.98       80.55     10.00 o 
  -3  13   8      176.49      189.45     17.19 o 
  -2  13   8      100.02       74.46      7.20 o 
  -1  13   8       16.56       19.22      3.73 o 
   0  13   8       13.68       14.35      3.03 o 
   1  13   8       54.96       57.98      5.21 o 
   2  13   8      101.62       94.77      7.45 o 
   3  13   8       14.88        5.34      6.87 o 
   4  13   8       35.08       30.68      7.11 o 
   5  13   8       49.16       30.98      7.28 o 
   7  13   8      201.91      205.76     30.23 o 
  -5  14   8      102.06       93.06     11.13 o 
  -4  14   8      463.60      503.48     29.82 o 
  -3  14   8       10.40        8.92      7.09 o 
  -2  14   8        0.48       -0.52      7.73 o 
  -1  14   8       70.20       62.32      8.45 o 
   0  14   8      101.78      113.70      5.96 o 
   1  14   8       79.35       81.96      5.73 o 
   2  14   8       11.66        5.32      4.51 o 
   3  14   8       13.86        9.02      5.13 o 
   4  14   8       53.65       69.46     12.85 o 
   5  14   8       21.08       45.19      8.74 o 
   6  14   8      644.75      738.92     28.19 o 
  -4  15   8       25.98       18.50      7.02 o 
  -3  15   8       22.72       27.31      9.54 o 
  -2  15   8       97.34       84.87     10.42 o 
  -1  15   8       48.63       38.27      6.97 o 
   0  15   8        2.62        6.70      2.82 o 
   1  15   8       78.82       87.92     12.36 o 
   2  15   8        5.24        3.85      4.13 o 
   3  15   8       44.62       63.48      7.55 o 
   4  15   8      122.15      145.23     13.75 o 
  -1  16   8        1.24       -3.34      5.72 o 
   1  16   8        2.71        2.93      6.89 o 
  -2  -8   9       44.82       49.48      9.97 o 
  -1  -8   9        0.98       -3.43      3.43 o 
   0  -8   9      293.63      289.92     26.67 o 
   1  -8   9        0.03       -3.32      4.22 o 
   2  -8   9        1.02        4.83      4.84 o 
   3  -8   9      309.58      324.30     22.10 o 
  -4  -7   9      110.24      112.31     10.58 o 
  -3  -7   9       37.90       33.98      4.67 o 
  -2  -7   9       39.35       27.71      4.41 o 
  -1  -7   9       11.69       14.16      4.27 o 
   0  -7   9        0.73        3.06      3.56 o 
   1  -7   9       63.10       65.01      7.60 o 
   2  -7   9      135.31      134.37     10.06 o 
   3  -7   9        0.62        0.17      4.31 o 
   4  -7   9        0.06       -0.93      5.94 o 
   5  -7   9        2.67       10.53      9.01 o 
  -5  -6   9        6.49        1.16      7.00 o 
  -4  -6   9        3.98        2.98      4.69 o 
  -3  -6   9      479.94      500.32     14.16 o 
  -2  -6   9        8.68       12.54      3.84 o 
  -1  -6   9       10.92       13.40      3.67 o 
   0  -6   9       12.29       13.37      3.80 o 
   1  -6   9       40.18       26.94      5.53 o 
   2  -6   9       48.49       33.79      5.81 o 
   3  -6   9      121.18      126.08      9.29 o 
   4  -6   9       15.57       20.08      4.94 o 
   5  -6   9       97.77       91.03      8.46 o 
   6  -6   9        0.37        8.28      4.57 o 
  -6  -5   9       33.08       23.58      6.27 o 
  -5  -5   9       84.19       70.27      8.32 o 
  -4  -5   9      818.57      893.80     43.96 o 
  -3  -5   9        9.27       12.09      4.21 o 
  -2  -5   9      284.05      276.62      9.02 o 
  -1  -5   9       70.65       64.20      5.22 o 
   0  -5   9        0.16        1.90      2.98 o 
   1  -5   9      110.22       92.80      7.67 o 
   2  -5   9      129.95      136.38      7.35 o 
   3  -5   9      226.71      240.25      9.08 o 
   4  -5   9        1.65        3.33      3.40 o 
   5  -5   9      199.16      198.70     10.47 o 
   6  -5   9       94.17       86.55     12.60 o 
   7  -5   9        0.93        6.91      5.21 o 
  -7  -4   9       19.31       26.12      6.87 o 
  -6  -4   9       40.91       48.87      7.78 o 
  -5  -4   9        3.63       -5.76      6.77 o 
  -4  -4   9      608.00      614.93     23.81 o 
  -3  -4   9      297.66      287.54     14.98 o 
  -2  -4   9      246.88      233.47      8.56 o 
  -1  -4   9        6.11        0.52      2.72 o 
   0  -4   9       28.25       28.99      3.73 o 
   1  -4   9       81.90      102.96      5.92 o 
   2  -4   9      161.17      160.46      9.31 o 
   3  -4   9      110.75      133.88      7.48 o 
   4  -4   9        1.26        8.36      3.54 o 
   5  -4   9      346.12      330.01     15.97 o 
   6  -4   9      135.48      167.15     10.05 o 
   7  -4   9        0.77       17.82      6.04 o 
   8  -4   9        0.01        9.93      5.83 o 
  -7  -3   9       13.21        8.38      4.74 o 
  -6  -3   9       28.09       30.93      5.53 o 
  -5  -3   9      198.64      207.14      9.99 o 
  -4  -3   9       75.81       71.58      7.89 o 
  -3  -3   9       51.69       61.08      5.83 o 
  -2  -3   9       57.22       67.14      5.78 o 
  -1  -3   9      507.62      486.80     10.92 o 
   0  -3   9        3.33        9.44      3.12 o 
   1  -3   9      408.84      407.14      9.77 o 
   2  -3   9       38.43       49.01      7.11 o 
   3  -3   9      309.58      301.51      9.42 o 
   4  -3   9      542.81      548.25     13.19 o 
   5  -3   9      214.95      225.27     10.02 o 
   6  -3   9       82.57      107.78      8.14 o 
   7  -3   9       39.47       50.26     12.10 o 
   8  -3   9        1.46        9.77      5.47 o 
   9  -3   9       65.76       75.44     10.28 o 
  -8  -2   9        0.41        9.79      4.83 o 
  -7  -2   9       13.90       15.60      3.95 o 
  -6  -2   9       13.40       19.92      4.95 o 
  -5  -2   9      214.99      221.52      9.67 o 
  -4  -2   9        3.38        9.25      3.94 o 
  -3  -2   9      117.57      124.11      7.38 o 
  -2  -2   9        0.05        6.74      3.62 o 
  -1  -2   9        5.77       10.89      2.52 o 
   0  -2   9       21.13       23.80      4.11 o 
   1  -2   9       30.16       34.60      3.70 o 
   2  -2   9       52.65       51.56      4.34 o 
   3  -2   9      210.28      203.86      9.52 o 
   4  -2   9      482.14      460.41     11.60 o 
   5  -2   9      414.65      414.36     14.23 o 
   6  -2   9       28.19       34.48      5.43 o 
   7  -2   9      281.79      293.29     23.90 o 
   8  -2   9      145.19      149.86     21.17 o 
   9  -2   9        2.57       13.76      5.32 o 
  -8  -1   9       37.38       37.01      9.04 o 
  -7  -1   9        1.27        3.94      3.16 o 
  -6  -1   9       30.44       30.21      4.27 o 
  -5  -1   9       28.77       30.60      5.04 o 
  -4  -1   9       96.84       90.21      6.91 o 
  -3  -1   9       19.12       32.78      3.94 o 
  -2  -1   9        3.55        0.60      1.75 o 
  -1  -1   9       25.54       27.84      2.95 o 
   0  -1   9        5.84        2.94      2.58 o 
   1  -1   9        6.41        7.51      2.75 o 
   2  -1   9      286.89      302.76      8.31 o 
   3  -1   9        7.91        5.32      2.75 o 
   4  -1   9      662.67      668.33     12.68 o 
   5  -1   9      799.08      801.16     16.29 o 
   6  -1   9      164.32      165.96      9.26 o 
   7  -1   9       65.71       61.65      8.45 o 
   8  -1   9       25.02       35.52      6.87 o 
   9  -1   9       16.76       28.77      6.80 o 
  -9   0   9        0.46        2.77      5.26 o 
  -8   0   9        4.58       -1.86      4.21 o 
  -7   0   9       34.34       23.79      4.14 o 
  -6   0   9        8.90       11.37      3.16 o 
  -5   0   9       17.92       17.13      3.44 o 
  -4   0   9      117.79      133.14      6.71 o 
  -3   0   9        1.09        5.43      3.21 o 
  -2   0   9       18.66       18.71      2.96 o 
  -1   0   9      123.90      127.41      4.94 o 
   0   0   9      305.39      300.21      7.99 o 
   1   0   9      141.41      148.03      5.53 o 
   2   0   9        6.80        8.36      2.47 o 
   3   0   9        0.28        0.93      2.11 o 
   4   0   9      807.45      808.92     14.08 o 
   5   0   9     1003.16      986.94     18.76 o 
   6   0   9      100.30      126.50     17.25 o 
   7   0   9       10.45       20.07      4.55 o 
   8   0   9       22.94       24.99      6.18 o 
   9   0   9       32.79       53.09      8.08 o 
  10   0   9      258.79      264.91     14.93 o 
  -9   1   9       29.93       37.17      7.25 o 
  -8   1   9       23.25       18.26      4.91 o 
  -7   1   9        4.52       12.01      5.47 o 
  -6   1   9        0.11       -0.22      2.63 o 
  -5   1   9       26.46       20.43      2.66 o 
  -4   1   9      601.30      623.60     10.30 o 
  -3   1   9      256.60      287.29      8.43 o 
  -2   1   9       12.20       20.13      3.61 o 
  -1   1   9      117.50      114.35      5.50 o 
   0   1   9       78.02       79.75      6.23 o 
   1   1   9      117.64      108.20      4.73 o 
   2   1   9      183.54      184.47      5.70 o 
   3   1   9      474.92      459.78      9.35 o 
   4   1   9      696.19      630.48     19.72 o 
   5   1   9      206.85      224.13      9.53 o 
   6   1   9       24.49       20.74      6.14 o 
   7   1   9      635.72      601.10     16.34 o 
   8   1   9       18.75       20.83      5.76 o 
   9   1   9        3.44       12.60      4.98 o 
  10   1   9       77.99       79.07      9.67 o 
  -9   2   9       42.20       63.80      8.69 o 
  -8   2   9       23.64       24.17      6.19 o 
  -7   2   9        2.68        5.28      4.03 o 
  -6   2   9      107.76      101.09      4.91 o 
  -5   2   9       64.97       77.73      4.19 o 
  -4   2   9       14.13        9.71      2.16 o 
  -3   2   9      295.34      317.40      6.91 o 
  -2   2   9      292.52      293.06      7.69 o 
  -1   2   9       29.27       32.12      2.82 o 
   0   2   9       49.01       66.79      3.51 o 
   1   2   9      254.97      270.84      6.29 o 
   2   2   9      165.82      153.87      5.02 o 
   3   2   9        8.69       11.12      2.34 o 
   4   2   9       88.70       81.43      6.05 o 
   5   2   9       25.91       30.01      4.59 o 
   6   2   9       23.83       27.78      6.78 o 
   7   2   9       33.19       33.46      4.86 o 
   8   2   9      182.05      175.12      8.95 o 
   9   2   9      135.49      123.20     11.23 o 
  10   2   9       82.77      112.60     10.90 o 
  -9   3   9      113.03      126.30     11.26 o 
  -8   3   9        6.52        1.36      7.77 o 
  -7   3   9       16.68        8.06      3.07 o 
  -6   3   9       75.86       65.97      4.75 o 
  -5   3   9      195.54      189.97      5.70 o 
  -4   3   9       49.02       56.54      3.51 o 
  -3   3   9       63.76       67.33      4.77 o 
  -2   3   9      245.08      231.37      7.22 o 
  -1   3   9      282.90      294.24      8.53 o 
   0   3   9        3.73        1.85      3.00 o 
   1   3   9       19.72       17.07      2.96 o 
   2   3   9       21.55       25.97      2.45 o 
   3   3   9       18.27       16.17      2.16 o 
   4   3   9       67.61       58.65      5.13 o 
   5   3   9        7.07       10.03      3.52 o 
   6   3   9       40.51       35.29      5.33 o 
   7   3   9        0.50        3.61      2.90 o 
   8   3   9        9.95       17.76      3.73 o 
   9   3   9        0.20        8.17      8.00 o 
  10   3   9        9.55       30.89      5.73 o 
  -9   4   9        2.77        4.47     10.85 o 
  -8   4   9        0.01        2.42      4.42 o 
  -7   4   9       19.62       20.69      4.23 o 
  -6   4   9       51.80       38.57      4.02 o 
  -5   4   9      177.09      150.42      6.26 o 
  -4   4   9        8.12        5.48      2.21 o 
  -3   4   9       69.85       64.14      3.31 o 
  -2   4   9        5.05        2.15      1.99 o 
  -1   4   9       61.89       57.02      4.30 o 
   0   4   9      296.64      290.78     10.97 o 
   1   4   9      110.92      123.00     11.70 o 
   2   4   9        0.24        2.23      2.42 o 
   3   4   9       18.77       21.31      3.03 o 
   4   4   9      120.59      134.06      6.38 o 
   5   4   9        3.31        4.72      2.92 o 
   6   4   9        0.62        4.61      3.52 o 
   7   4   9       14.48       21.41      3.99 o 
   8   4   9      118.64      127.54      8.83 o 
   9   4   9        0.11       14.62      6.72 o 
  10   4   9      139.67      160.21     11.24 o 
  -9   5   9       14.17       13.23      4.45 o 
  -8   5   9      181.02      201.65     10.96 o 
  -7   5   9      324.65      298.60     10.98 o 
  -6   5   9       17.64        4.70      2.94 o 
  -5   5   9       60.76       54.69      5.67 o 
  -4   5   9        0.69        1.64      2.51 o 
  -3   5   9      105.13      107.15      5.48 o 
  -2   5   9       99.34       99.09      5.37 o 
  -1   5   9     1796.03     1811.52     25.60 o 
   0   5   9        3.51        4.44      2.66 o 
   1   5   9     1843.21     1789.38     31.31 o 
   2   5   9       29.77       29.05      3.57 o 
   3   5   9       46.96       38.95      3.68 o 
   4   5   9        5.80        4.23      2.41 o 
   5   5   9      180.26      182.43      7.81 o 
   6   5   9      544.68      467.91     13.24 o 
   7   5   9      182.57      188.48      7.85 o 
   8   5   9      215.01      190.97      8.15 o 
   9   5   9      165.46      171.91      8.97 o 
  10   5   9      273.23      260.72     13.81 o 
  -9   6   9        0.03        4.50      4.52 o 
  -8   6   9      222.63      210.76     13.42 o 
  -7   6   9      292.15      298.56     12.53 o 
  -6   6   9       23.39       14.13      3.38 o 
  -5   6   9      356.38      326.37     10.00 o 
  -4   6   9       66.95       79.13      5.19 o 
  -3   6   9      132.57      116.79      5.93 o 
  -2   6   9      243.26      205.41      6.66 o 
  -1   6   9      175.12      177.59      6.09 o 
   0   6   9        6.78        5.84      2.85 o 
   1   6   9      207.01      199.65     12.49 o 
   2   6   9       46.51       28.06      9.18 o 
   3   6   9      240.96      218.27     10.72 o 
   4   6   9      121.74       98.79      5.13 o 
   5   6   9       75.06       83.50      5.26 o 
   6   6   9      982.34     1022.29     19.42 o 
   7   6   9      109.29       95.88      6.38 o 
   8   6   9       70.26       71.51      8.85 o 
   9   6   9      126.48      113.08      7.45 o 
  10   6   9       52.71       64.07      6.36 o 
  -9   7   9       87.15       86.54      9.50 o 
  -8   7   9       75.00       70.33      6.90 o 
  -7   7   9        3.45        0.98      3.52 o 
  -6   7   9       21.35       38.06      6.42 o 
  -5   7   9      772.21      771.24     19.77 o 
  -4   7   9      520.53      481.04     11.90 o 
  -3   7   9       37.24       27.08      3.44 o 
  -2   7   9      630.72      640.51     12.42 o 
  -1   7   9      528.64      545.14     12.19 o 
   0   7   9       11.11        8.59      3.22 o 
   1   7   9      889.66      887.93     13.41 o 
   2   7   9       94.02       86.86      9.84 o 
   3   7   9      117.41      111.83      5.10 o 
   4   7   9      221.68      204.19     11.10 o 
   5   7   9       63.93       69.89      5.20 o 
   6   7   9     1072.70      938.17     18.44 o 
   7   7   9       21.45       17.58      3.50 o 
   8   7   9      229.51      219.07      8.68 o 
   9   7   9        2.10        4.52      3.20 o 
  10   7   9       17.04       30.78      8.40 o 
  -9   8   9        8.93       12.24      6.79 o 
  -8   8   9       16.60       19.59      5.23 o 
  -7   8   9      121.33      136.35      8.96 o 
  -6   8   9       99.82      115.17      8.00 o 
  -5   8   9       44.84       41.65      5.73 o 
  -4   8   9      100.00       94.10      8.72 o 
  -3   8   9      627.87      593.74     12.21 o 
  -2   8   9      767.94      708.90     14.99 o 
  -1   8   9      200.95      173.02      6.77 o 
   0   8   9      283.09      281.34      8.41 o 
   1   8   9      149.28      134.18      8.18 o 
   2   8   9       37.92       35.46      4.89 o 
   3   8   9      285.13      285.07     13.79 o 
   4   8   9       50.08       52.81      7.07 o 
   5   8   9        9.76        6.68      2.81 o 
   6   8   9       45.80       42.28      4.58 o 
   7   8   9       22.09       21.22      3.85 o 
   8   8   9       18.19       24.66      3.84 o 
   9   8   9       10.28       13.53      3.93 o 
  -8   9   9       64.65       55.97      7.66 o 
  -7   9   9      147.71      163.20     10.71 o 
  -6   9   9       67.58       76.67      6.92 o 
  -5   9   9        0.03        1.12      3.39 o 
  -4   9   9      151.53      139.50     14.46 o 
  -3   9   9     1193.16     1155.06     19.24 o 
  -2   9   9       79.01       84.66      7.11 o 
  -1   9   9      271.31      285.93      8.86 o 
   0   9   9        0.34       -2.05      2.05 o 
   1   9   9      311.12      311.89      7.05 o 
   2   9   9      265.13      244.28     10.05 o 
   3   9   9      230.14      221.63      9.94 o 
   4   9   9      282.12      283.69      8.81 o 
   5   9   9       12.17        7.15      2.37 o 
   6   9   9      213.75      209.98      8.33 o 
   7   9   9      109.92      134.22      9.67 o 
   8   9   9       34.87       20.93      4.43 o 
   9   9   9      176.27      181.61     10.16 o 
  -8  10   9       39.37       43.43      7.01 o 
  -7  10   9       37.35       44.43      7.50 o 
  -6  10   9      113.03       99.32      8.99 o 
  -5  10   9        9.57       11.67      4.19 o 
  -4  10   9       10.75       17.27      4.26 o 
  -3  10   9      302.85      308.00     10.27 o 
  -2  10   9      472.74      453.09     11.80 o 
  -1  10   9       65.30       47.84      4.75 o 
   0  10   9       26.54       26.18      3.44 o 
   1  10   9       97.43       74.00      4.22 o 
   2  10   9      209.35      199.02      9.41 o 
   3  10   9       12.29       18.71      7.23 o 
   4  10   9      226.16      207.20      9.78 o 
   5  10   9       58.00       65.34      5.40 o 
   6  10   9        0.18       -0.46      2.59 o 
   7  10   9       18.92       22.28      9.74 o 
   8  10   9      194.06      193.44     10.22 o 
   9  10   9      290.55      252.54     11.56 o 
  -7  11   9       25.58       20.65      5.50 o 
  -6  11   9        7.55       11.52      8.05 o 
  -5  11   9        7.94        8.54      5.14 o 
  -4  11   9        5.14        8.34      3.66 o 
  -3  11   9      126.33      132.12      8.63 o 
  -2  11   9       19.32       20.71      3.60 o 
  -1  11   9      484.72      462.89     12.05 o 
   0  11   9       14.58       13.22      3.08 o 
   1  11   9      212.50      197.62      8.00 o 
   2  11   9        2.93       -1.91      3.14 o 
   3  11   9      173.92      188.79      9.55 o 
   4  11   9       45.56       40.23      5.74 o 
   5  11   9       74.83       75.92      8.16 o 
   6  11   9       84.30       92.00      7.70 o 
   7  11   9       35.48       38.41      5.59 o 
   8  11   9       92.74       85.79      8.03 o 
  -7  12   9        1.49        9.26      4.66 o 
  -6  12   9       34.41       46.90     12.98 o 
  -5  12   9       31.20       36.59      8.01 o 
  -4  12   9        0.62       -4.87      4.87 o 
  -3  12   9       20.54       14.78      4.42 o 
  -2  12   9       19.78       24.53      3.94 o 
  -1  12   9       67.14       60.39      5.02 o 
   0  12   9       48.74       77.62      6.00 o 
   1  12   9       10.52        6.14      3.27 o 
   2  12   9        8.01        7.67      3.02 o 
   3  12   9        3.07        1.25      3.46 o 
   4  12   9        5.56        2.69      4.04 o 
   5  12   9       44.43       56.28     11.81 o 
   6  12   9        1.57       10.04      5.09 o 
   7  12   9       67.55       50.25     32.00 o 
  -6  13   9       21.84       22.89     13.49 o 
  -5  13   9        9.79        7.86      5.55 o 
  -4  13   9        0.41        6.24      4.83 o 
  -3  13   9        1.84        4.07      4.05 o 
  -2  13   9      110.06      107.03     11.33 o 
  -1  13   9        5.66        8.61      5.16 o 
   0  13   9        0.00        2.39      2.90 o 
   1  13   9       45.06       46.70      5.12 o 
   2  13   9      141.31      123.30      7.56 o 
   3  13   9      154.52      161.80     10.44 o 
   4  13   9       63.24       77.17      9.83 o 
   5  13   9       47.25       68.05      9.61 o 
   6  13   9       42.43       44.03     15.16 o 
   7  13   9        5.88        9.14      5.46 o 
  -5  14   9       59.67       50.04      8.92 o 
  -4  14   9       25.41       38.14     20.24 o 
  -3  14   9       20.67       34.66      6.51 o 
  -2  14   9        0.57        4.98      4.58 o 
  -1  14   9        9.81       10.98      6.07 o 
   0  14   9       75.30       82.72     10.86 o 
   1  14   9       11.83        7.80      3.57 o 
   2  14   9       23.17       19.32      5.03 o 
   3  14   9        6.68        8.43     12.80 o 
   4  14   9      325.31      369.16     30.61 o 
   5  14   9      151.51      163.36     14.36 o 
  -4  15   9       12.87       21.46     10.31 o 
  -3  15   9       35.80       38.43      6.85 o 
  -2  15   9       20.52       24.74      7.48 o 
  -1  15   9        1.68       -3.96      4.91 o 
   0  15   9        1.59       -1.87      3.26 o 
   1  15   9        2.02        0.28      4.36 o 
   2  15   9       59.94       58.42      9.39 o 
   3  15   9        4.42        7.89      5.48 o 
   4  15   9        5.12        4.22      6.28 o 
  -1  16   9        0.76        3.56      6.19 o 
   1  16   9       18.80       17.34      6.60 o 
  -2  -7  10      180.91      158.86     11.96 o 
  -1  -7  10       11.74       10.00      4.09 o 
   0  -7  10        3.87        1.66      6.53 o 
   1  -7  10       48.29       59.79     13.68 o 
   2  -7  10        6.04        0.47      4.85 o 
   3  -7  10        6.94        5.28      5.92 o 
   4  -7  10      158.67      140.62     18.18 o 
  -4  -6  10      121.42      103.09      9.88 o 
  -3  -6  10       18.37       16.47      7.94 o 
  -2  -6  10       10.77        3.80      4.38 o 
  -1  -6  10       67.46       75.21      6.04 o 
   0  -6  10       12.34        6.61      4.40 o 
   1  -6  10       35.39       49.67      7.31 o 
   2  -6  10       26.20       18.12      5.28 o 
   3  -6  10      287.36      307.75     14.52 o 
   4  -6  10        0.14        0.88      5.68 o 
   5  -6  10        4.94        8.45      6.71 o 
  -5  -5  10        5.48        0.73      4.91 o 
  -4  -5  10        7.02       -0.28      5.34 o 
  -3  -5  10       54.30       61.67      8.08 o 
  -2  -5  10        1.50       -0.40      3.17 o 
  -1  -5  10        0.15        4.55      3.35 o 
   0  -5  10        4.53       -0.10      3.38 o 
   1  -5  10        1.89        3.24      3.93 o 
   2  -5  10      104.71       85.95      7.70 o 
   3  -5  10      186.92      207.68      8.73 o 
   4  -5  10      771.74      772.96     28.25 o 
   5  -5  10      166.94      158.75     10.33 o 
   6  -5  10        3.02        6.54      7.40 o 
  -6  -4  10      148.07      107.76     13.25 o 
  -5  -4  10      269.48      284.94     17.20 o 
  -4  -4  10        0.32       -2.32      4.64 o 
  -3  -4  10       84.59       76.40      8.26 o 
  -2  -4  10        4.56       -0.44      2.97 o 
  -1  -4  10        6.45        8.85      3.18 o 
   0  -4  10       49.22       34.53      4.81 o 
   1  -4  10       18.43       15.70      4.16 o 
   2  -4  10      246.24      229.11     14.59 o 
   3  -4  10      232.36      214.64      8.98 o 
   4  -4  10      696.73      672.79     15.81 o 
   5  -4  10      179.10      188.64     11.65 o 
   6  -4  10       39.90       67.07     18.06 o 
   7  -4  10        9.36       17.18     14.26 o 
  -6  -3  10      145.07      118.34     10.53 o 
  -5  -3  10      612.04      643.31     20.34 o 
  -4  -3  10        3.81        4.41      4.43 o 
  -3  -3  10      230.85      269.64     12.80 o 
  -2  -3  10      116.85      118.33      7.52 o 
  -1  -3  10       25.45       26.21      3.80 o 
   0  -3  10       10.85       11.07      3.67 o 
   1  -3  10      154.70      150.10      6.83 o 
   2  -3  10        0.45        3.44      2.81 o 
   3  -3  10        0.24       -1.14      3.04 o 
   4  -3  10       28.18       36.65      4.89 o 
   5  -3  10      314.40      305.29     10.21 o 
   6  -3  10       49.41       60.95     17.26 o 
   7  -3  10       51.43       59.77      8.74 o 
   8  -3  10       19.69       29.62      7.06 o 
  -7  -2  10      229.43      247.93     13.38 o 
  -6  -2  10      280.64      317.73     12.26 o 
  -5  -2  10       97.66       94.64      7.83 o 
  -4  -2  10      216.79      230.56     14.22 o 
  -3  -2  10      173.65      173.74     12.75 o 
  -2  -2  10       64.22       58.68      5.50 o 
  -1  -2  10      113.35      124.36      7.16 o 
   0  -2  10      198.62      184.33      8.63 o 
   1  -2  10        0.18        6.82      2.82 o 
   2  -2  10       43.68       46.94      4.25 o 
   3  -2  10       69.95       82.18      5.78 o 
   4  -2  10       56.79       63.45      5.91 o 
   5  -2  10      108.69      135.68     12.24 o 
   6  -2  10       17.69       30.99     15.82 o 
   7  -2  10        7.23       14.32      5.84 o 
   8  -2  10      224.31      232.85     14.39 o 
  -8  -1  10       85.01      108.19      9.45 o 
  -7  -1  10       32.57       37.16      6.86 o 
  -6  -1  10      121.65      125.96      9.05 o 
  -5  -1  10       20.03       25.43      5.11 o 
  -4  -1  10      211.76      214.40     11.60 o 
  -3  -1  10       20.91       18.72      4.24 o 
  -2  -1  10       25.66       30.36      4.53 o 
  -1  -1  10      392.64      399.61      8.00 o 
   0  -1  10        0.00        7.17      2.81 o 
   1  -1  10      645.61      595.89     11.95 o 
   2  -1  10        0.40        1.41      2.65 o 
   3  -1  10      134.73      145.41      9.00 o 
   4  -1  10       88.59      102.16      6.71 o 
   5  -1  10       12.74       19.61      4.71 o 
   6  -1  10       53.78       50.37      6.01 o 
   7  -1  10       18.63       30.83     11.81 o 
   8  -1  10       14.16       33.13      6.72 o 
   9  -1  10        0.37       18.18      5.84 o 
  -8   0  10      144.65      160.21     13.59 o 
  -7   0  10       32.83       30.62      5.52 o 
  -6   0  10        5.66        2.97      6.22 o 
  -5   0  10      353.16      358.48     12.09 o 
  -4   0  10        5.57        7.92      3.97 o 
  -3   0  10       87.36       84.18      5.66 o 
  -2   0  10      128.41      140.64      8.01 o 
  -1   0  10       97.86      100.14      6.55 o 
   0   0  10      263.52      235.34      7.21 o 
   1   0  10       19.09       20.11      3.16 o 
   2   0  10      145.46      163.17      7.76 o 
   3   0  10        3.65        1.96      2.76 o 
   4   0  10      418.84      418.26      9.57 o 
   5   0  10       67.78       71.05      6.56 o 
   6   0  10        0.49        3.36      3.90 o 
   7   0  10       53.77       43.37      5.64 o 
   8   0  10       26.11       33.05      6.97 o 
   9   0  10      238.88      232.87     14.05 o 
  -8   1  10       64.29       52.58      6.78 o 
  -7   1  10       25.61       29.58      5.54 o 
  -6   1  10       31.85       17.30      4.84 o 
  -5   1  10        1.17        0.63      2.33 o 
  -4   1  10      694.91      640.57     13.62 o 
  -3   1  10      528.21      516.68     11.80 o 
  -2   1  10      125.83      132.46      7.46 o 
  -1   1  10       38.88       40.78      5.34 o 
   0   1  10        7.09        8.56      3.30 o 
   1   1  10       50.48       54.17      4.11 o 
   2   1  10        7.77        5.20      2.38 o 
   3   1  10       36.50       46.35      3.92 o 
   4   1  10      413.29      438.64     11.31 o 
   5   1  10        8.44       16.59      4.15 o 
   6   1  10       91.13       80.92      7.02 o 
   7   1  10      298.15      287.51     16.84 o 
   8   1  10       14.26       22.06      5.65 o 
   9   1  10        0.89       17.06      5.45 o 
  -8   2  10      274.43      262.40     13.30 o 
  -7   2  10      123.13      132.34      9.07 o 
  -6   2  10        0.01        5.39      3.86 o 
  -5   2  10      220.24      203.06      6.83 o 
  -4   2  10      406.18      397.32      9.79 o 
  -3   2  10      461.65      452.17     11.96 o 
  -2   2  10     1558.71     1482.54     25.58 o 
  -1   2  10      188.66      216.86      8.16 o 
   0   2  10     1539.32     1468.24     24.82 o 
   1   2  10      185.54      230.94      7.87 o 
   2   2  10      858.97      838.35     13.81 o 
   3   2  10      348.15      397.10      8.64 o 
   4   2  10        4.37        5.28      3.85 o 
   5   2  10      108.95      147.30      7.88 o 
   6   2  10       45.68       39.84      6.73 o 
   7   2  10       89.26      128.91     14.60 o 
   8   2  10      292.05      285.77     11.16 o 
   9   2  10        1.04       17.05      6.10 o 
  10   2  10       30.69       47.98      9.22 o 
  -9   3  10        9.91        8.77      5.09 o 
  -8   3  10       28.92       19.58      5.90 o 
  -7   3  10       65.53       59.86      6.44 o 
  -6   3  10       48.87       44.70      4.38 o 
  -5   3  10      382.84      375.06      9.72 o 
  -4   3  10       25.76       24.38      4.04 o 
  -3   3  10      230.10      207.69      9.09 o 
  -2   3  10        3.21        2.59      2.55 o 
  -1   3  10      580.62      576.07     13.05 o 
   0   3  10        1.97        9.21      4.38 o 
   1   3  10      669.52      654.14     13.78 o 
   2   3  10      150.72      156.25      9.23 o 
   3   3  10       21.79       24.57      3.63 o 
   4   3  10       63.68       72.00      5.64 o 
   5   3  10      129.77      119.85      7.10 o 
   6   3  10       94.02       63.70      5.92 o 
   7   3  10       38.69       45.90      5.66 o 
   8   3  10       28.96       46.73      5.58 o 
   9   3  10       29.93       34.91      6.08 o 
  10   3  10       13.06       22.14     10.11 o 
  -9   4  10        4.44        9.47      5.09 o 
  -8   4  10      119.82      127.27     10.99 o 
  -7   4  10       38.22       49.25      5.04 o 
  -6   4  10       41.57       46.44      4.43 o 
  -5   4  10       26.05       22.21      3.47 o 
  -4   4  10      317.57      319.40      8.85 o 
  -3   4  10      110.14      107.59      5.91 o 
  -2   4  10      138.65      137.93      6.62 o 
  -1   4  10      107.63      107.85      6.19 o 
   0   4  10       46.92       50.96      4.46 o 
   1   4  10        2.76        7.83      3.12 o 
   2   4  10        4.03        5.65      5.21 o 
   3   4  10       22.70       13.79      5.12 o 
   4   4  10       28.85       31.60      4.00 o 
   5   4  10      125.09      108.87      8.30 o 
   6   4  10       41.83       26.51      5.48 o 
   7   4  10        7.08        6.44      3.09 o 
   8   4  10       43.70       48.01      8.15 o 
   9   4  10      290.40      313.92     11.96 o 
  10   4  10        0.04       22.89      9.67 o 
  -9   5  10        2.90        2.58      6.03 o 
  -8   5  10       13.66       19.75      4.13 o 
  -7   5  10      260.38      231.16      8.82 o 
  -6   5  10        2.61        7.70      3.09 o 
  -5   5  10      654.21      587.45     11.80 o 
  -4   5  10       29.81       28.72      3.81 o 
  -3   5  10       18.10       11.92      2.98 o 
  -2   5  10      877.18      856.34     15.15 o 
  -1   5  10      194.42      189.50     13.46 o 
   0   5  10        3.70       -2.42      2.42 o 
   1   5  10        4.93        3.12      3.78 o 
   2   5  10      455.11      457.66     30.53 o 
   3   5  10       45.12       52.99      7.21 o 
   4   5  10       19.77       25.82      6.20 o 
   5   5  10        3.49        3.83      5.55 o 
   6   5  10       41.99       29.97      4.16 o 
   7   5  10     1099.66      963.33     22.03 o 
   8   5  10       29.23       37.32      7.19 o 
   9   5  10       21.02       27.75      4.94 o 
  10   5  10      122.64      158.20     11.16 o 
  -9   6  10       18.95       12.74      5.67 o 
  -8   6  10        4.62        7.83      3.95 o 
  -7   6  10       38.68       45.05      5.70 o 
  -6   6  10       33.40       44.96      4.96 o 
  -5   6  10       19.18       15.73      3.32 o 
  -4   6  10       40.70       41.58      4.36 o 
  -3   6  10        7.08        5.06      3.99 o 
  -2   6  10       81.12       88.70      7.70 o 
  -1   6  10        0.09       -0.05      2.09 o 
   0   6  10      321.94      336.39     11.47 o 
   1   6  10       12.16       12.08      3.21 o 
   2   6  10      111.86       86.23     12.99 o 
   3   6  10      161.98      127.95     17.65 o 
   4   6  10       57.02       64.28      7.83 o 
   5   6  10      420.52      398.59     11.77 o 
   6   6  10       43.51       34.51      8.60 o 
   7   6  10      247.41      270.72     10.46 o 
   8   6  10      136.36      140.01     16.64 o 
   9   6  10        1.92       17.41      3.58 o 
  10   6  10       60.79       67.54      7.39 o 
  -8   7  10        5.86        5.76      4.03 o 
  -7   7  10      221.60      197.51     12.73 o 
  -6   7  10        3.64        2.61      5.56 o 
  -5   7  10      130.27      136.49      6.72 o 
  -4   7  10       78.93       77.16      5.32 o 
  -3   7  10      587.31      568.88     12.14 o 
  -2   7  10        7.76        3.65      2.56 o 
  -1   7  10       62.05       63.26      4.54 o 
   0   7  10        0.03        0.70      2.32 o 
   1   7  10        0.01        0.76      2.98 o 
   2   7  10      471.81      451.88     16.25 o 
   3   7  10        0.36        6.75      4.32 o 
   4   7  10      543.36      494.05     17.98 o 
   5   7  10      585.04      570.62     16.29 o 
   6   7  10       12.87       21.29      6.61 o 
   7   7  10       19.34       25.78      3.80 o 
   8   7  10       11.79       19.16      3.77 o 
   9   7  10       61.75       58.72      5.79 o 
  -8   8  10       55.80       61.39      7.49 o 
  -7   8  10       24.28       30.00      5.17 o 
  -6   8  10        1.81       -0.18      3.03 o 
  -5   8  10      167.87      174.90      9.62 o 
  -4   8  10       22.98       27.62      5.14 o 
  -3   8  10        0.85        1.91      2.25 o 
  -2   8  10       99.19      111.91      7.22 o 
  -1   8  10       82.80       85.35      5.67 o 
   0   8  10      285.90      275.90      8.60 o 
   1   8  10        8.11        2.32      3.94 o 
   2   8  10      942.89      881.23     24.98 o 
   3   8  10      385.74      370.07     19.98 o 
   4   8  10      161.45      163.16      9.00 o 
   5   8  10       67.34       54.67      6.58 o 
   6   8  10       71.45       71.39     10.36 o 
   7   8  10      108.39      126.02      9.57 o 
   8   8  10       13.65       15.93      5.22 o 
   9   8  10      287.34      350.56     14.17 o 
  -8   9  10       10.62        7.64      4.99 o 
  -7   9  10       14.19       12.13      4.69 o 
  -6   9  10       69.92       71.79      6.63 o 
  -5   9  10       76.30       68.37      7.01 o 
  -4   9  10       66.28       54.15      5.61 o 
  -3   9  10        1.08        3.15      2.33 o 
  -2   9  10      346.99      322.59      8.90 o 
  -1   9  10       91.16       86.73      8.54 o 
   0   9  10        1.64        0.14      3.05 o 
   1   9  10      249.83      243.07     18.34 o 
   2   9  10      299.85      309.96     11.51 o 
   3   9  10     1029.62      968.01     22.35 o 
   4   9  10      138.64      143.33      9.40 o 
   5   9  10        0.13       -2.45      2.45 o 
   6   9  10        7.11        7.43      5.05 o 
   7   9  10       29.57       22.13      5.34 o 
   8   9  10       46.43       58.68      8.39 o 
   9   9  10       40.09       44.93      8.26 o 
  -8  10  10      331.99      341.98     15.12 o 
  -7  10  10       29.23       22.07      5.48 o 
  -6  10  10      144.53      154.27     10.30 o 
  -5  10  10       28.17       33.72      5.91 o 
  -4  10  10      175.24      165.50      8.76 o 
  -3  10  10       42.33       49.19      4.53 o 
  -2  10  10      457.19      417.04     11.42 o 
  -1  10  10       40.47       31.56      4.08 o 
   0  10  10       16.85       13.64      3.17 o 
   1  10  10       15.77       11.13      3.34 o 
   2  10  10      811.79      765.52     19.19 o 
   3  10  10      421.45      430.88     14.05 o 
   4  10  10       76.99       84.45     15.06 o 
   5  10  10        4.17        4.06      3.99 o 
   6  10  10       85.70       83.92      7.99 o 
   7  10  10        0.25        1.41      3.92 o 
   8  10  10      236.13      254.74     23.02 o 
  -7  11  10       51.89       82.04      8.54 o 
  -6  11  10      255.42      239.31     19.68 o 
  -5  11  10      256.21      245.74     14.16 o 
  -4  11  10       21.00       25.88      4.36 o 
  -3  11  10      235.18      216.80      9.11 o 
  -2  11  10       88.10       76.22      5.91 o 
  -1  11  10      676.09      697.12     17.82 o 
   0  11  10        0.15        3.07      2.73 o 
   1  11  10      981.63      956.83     19.25 o 
   2  11  10       32.42       29.89      5.32 o 
   3  11  10      237.22      227.43     10.61 o 
   4  11  10        7.92       12.41      4.57 o 
   5  11  10       27.18       20.92      5.79 o 
   6  11  10       37.71       37.12      5.97 o 
   7  11  10      118.40      153.83     18.05 o 
   8  11  10       81.33       89.85     13.27 o 
  -6  12  10        0.13        3.36      5.20 o 
  -5  12  10      189.18      200.34     13.61 o 
  -4  12  10      133.22      149.46     17.66 o 
  -3  12  10        9.28       10.63      3.70 o 
  -2  12  10      101.82      102.92      7.08 o 
  -1  12  10        2.54        0.27      2.80 o 
   0  12  10        1.95        0.45      2.90 o 
   1  12  10       14.69        6.49      3.21 o 
   2  12  10       23.09       18.11      4.60 o 
   3  12  10       19.02       18.87      5.05 o 
   4  12  10        8.94        9.97      6.82 o 
   5  12  10       34.97       36.94      7.89 o 
   6  12  10       49.92       55.29     11.87 o 
   7  12  10       58.50       68.58      9.44 o 
  -6  13  10        0.68       -4.42      4.42 o 
  -5  13  10       14.04        9.99      5.59 o 
  -4  13  10      144.71      142.40     11.40 o 
  -3  13  10       60.30       70.72      6.55 o 
  -2  13  10        8.63        6.24      4.44 o 
  -1  13  10       42.61       43.29      5.25 o 
   0  13  10        2.34        7.11      3.34 o 
   1  13  10       28.63       26.83      4.40 o 
   2  13  10        2.07       -3.25      3.58 o 
   3  13  10       50.08       41.82      6.52 o 
   4  13  10        0.47       -0.04      5.20 o 
   5  13  10        2.44        1.39      6.47 o 
   6  13  10       67.93       73.04      9.83 o 
  -5  14  10        0.65       -0.06      5.40 o 
  -4  14  10      218.56      237.00     13.29 o 
  -3  14  10        2.65        1.34      4.72 o 
  -2  14  10       31.78       20.23      5.84 o 
  -1  14  10        0.02       -4.19      4.19 o 
   0  14  10        2.43        2.68      3.54 o 
   1  14  10        1.82       -0.92      3.14 o 
   2  14  10       24.79       23.74      5.53 o 
   3  14  10        0.90        3.29      4.39 o 
   4  14  10        1.29        1.68      5.55 o 
   5  14  10       74.79       86.59     11.04 o 
  -3  15  10      122.69      124.49     17.48 o 
  -2  15  10        2.16        6.51      8.68 o 
  -1  15  10        8.11        9.52      6.10 o 
   0  15  10        0.23        0.04      3.47 o 
   1  15  10        3.57       14.12      7.30 o 
   2  15  10        1.00        1.09      4.70 o 
   3  15  10       96.14       94.82     14.36 o 
   4  15  10        2.29        4.66      5.15 o 
   0  16  10       77.89       97.91     17.48 o 
  -2  -6  11       23.01       22.27      6.47 o 
  -1  -6  11        0.05        6.11      6.01 o 
   0  -6  11        9.90        0.66     13.95 o 
   1  -6  11       12.06        9.26      6.47 o 
   2  -6  11       29.47       20.21      7.02 o 
   3  -6  11       46.56       36.92      8.05 o 
  -3  -5  11      216.05      210.63     26.72 o 
  -2  -5  11       95.95      101.12     12.57 o 
  -1  -5  11       15.26       13.47      5.51 o 
   0  -5  11        0.66        5.29      5.92 o 
   1  -5  11        5.47       -0.40      4.83 o 
   2  -5  11       57.29       37.50      7.83 o 
   3  -5  11       79.38       92.02     10.48 o 
   4  -5  11        9.82       32.63      9.10 o 
   5  -5  11        0.56       10.03     11.54 o 
  -5  -4  11       14.40       10.79      5.60 o 
  -4  -4  11      156.10      152.98     11.72 o 
  -3  -4  11       91.50       89.75      9.07 o 
  -2  -4  11        7.42       12.76      5.28 o 
  -1  -4  11        5.08        3.10      7.73 o 
   0  -4  11        0.93        2.12      4.42 o 
   1  -4  11       24.88       17.07      7.54 o 
   2  -4  11        1.84        4.91      5.11 o 
   3  -4  11       15.14       28.19      5.63 o 
   4  -4  11      130.95      135.52      9.70 o 
   5  -4  11      491.28      571.96     31.56 o 
   6  -4  11       78.99       70.13     13.58 o 
  -5  -3  11      258.05      279.53     15.23 o 
  -4  -3  11      173.34      165.59     12.00 o 
  -3  -3  11       69.34       83.94      8.83 o 
  -2  -3  11        6.43        7.43      4.66 o 
  -1  -3  11       73.89       73.39      7.67 o 
   0  -3  11       27.66       19.07      6.68 o 
   1  -3  11       87.79       95.63      8.27 o 
   2  -3  11        1.78        6.59      4.22 o 
   3  -3  11      596.80      639.45     29.78 o 
   4  -3  11       33.23       44.76      9.28 o 
   5  -3  11      560.03      603.09     21.93 o 
   6  -3  11      319.52      320.98     23.70 o 
   7  -3  11       79.60      110.55     16.74 o 
  -6  -2  11        2.65        3.71      5.19 o 
  -5  -2  11        1.68        1.24      4.74 o 
  -4  -2  11        2.08        4.31      4.73 o 
  -3  -2  11        0.86        5.00      3.62 o 
  -2  -2  11       67.41       53.24      6.94 o 
  -1  -2  11      108.99      107.87     12.27 o 
   0  -2  11      750.57      739.62     31.62 o 
   1  -2  11        9.10       16.08      6.19 o 
   2  -2  11       72.37       62.51      5.67 o 
   3  -2  11      173.19      178.94     12.71 o 
   4  -2  11      317.33      329.35     12.57 o 
   5  -2  11       13.72       15.56      6.48 o 
   6  -2  11      127.70      131.69     18.30 o 
   7  -2  11        3.91       15.81      8.50 o 
   8  -2  11        0.76        9.77      8.32 o 
  -7  -1  11       81.73       97.81      8.90 o 
  -6  -1  11       11.26        9.94     10.00 o 
  -5  -1  11       16.97       18.72      5.08 o 
  -4  -1  11        1.38        1.00      3.62 o 
  -3  -1  11       11.02       11.65      3.96 o 
  -2  -1  11        3.10       -1.11      3.66 o 
  -1  -1  11      332.91      348.00     16.90 o 
   0  -1  11       26.96       25.17      4.40 o 
   1  -1  11      134.96      143.13      7.90 o 
   2  -1  11       55.33       55.80      5.41 o 
   3  -1  11       19.42       12.20      3.46 o 
   4  -1  11       56.98       53.56      8.15 o 
   5  -1  11        1.16        2.74     10.85 o 
   6  -1  11      171.43      220.23     13.93 o 
   7  -1  11       48.80       54.98     12.82 o 
   8  -1  11       61.41       88.61     15.42 o 
  -7   0  11       16.23       18.17      5.11 o 
  -6   0  11        8.86        3.35      4.51 o 
  -5   0  11       36.85       29.79      5.47 o 
  -4   0  11       96.59      107.60      8.27 o 
  -3   0  11       73.32       72.57      6.47 o 
  -2   0  11       24.48       29.99      4.14 o 
  -1   0  11      155.05      172.03      8.03 o 
   0   0  11      202.65      192.82      8.20 o 
   1   0  11       59.56       70.77      5.99 o 
   2   0  11       23.19       29.08      4.15 o 
   3   0  11       89.07       86.96      6.01 o 
   4   0  11       17.74       20.22      4.79 o 
   5   0  11      478.88      479.32     19.03 o 
   6   0  11        0.81        1.73      5.33 o 
   7   0  11       73.39       93.46     16.14 o 
   8   0  11       27.93       43.12     12.01 o 
   9   0  11        3.75       24.74      9.87 o 
  -8   1  11        1.22        2.47      4.62 o 
  -7   1  11       72.78       78.56      7.69 o 
  -6   1  11       68.34       76.73     10.35 o 
  -5   1  11       26.39       33.01      5.61 o 
  -4   1  11        3.97        8.94      3.91 o 
  -3   1  11       79.12       96.01      6.04 o 
  -2   1  11      293.38      285.52      9.94 o 
  -1   1  11        6.88       13.12      4.71 o 
   0   1  11        9.84       11.15      3.65 o 
   1   1  11        2.18        4.02      3.63 o 
   2   1  11      144.37      139.69      7.09 o 
   3   1  11      684.11      688.32     18.24 o 
   4   1  11      281.81      236.78     10.39 o 
   5   1  11        5.31       13.71      4.27 o 
   6   1  11      109.04       87.44      9.70 o 
   7   1  11       11.07       18.06      5.98 o 
   8   1  11       70.12       70.98     13.91 o 
   9   1  11      127.28      139.64     19.06 o 
  -8   2  11       40.48       46.85      9.40 o 
  -7   2  11        3.17        2.20      4.28 o 
  -6   2  11       55.04       50.35      6.17 o 
  -5   2  11       12.34       12.31      6.92 o 
  -4   2  11      140.98      143.14      7.19 o 
  -3   2  11       30.55       31.36      4.65 o 
  -2   2  11      549.82      543.48     13.45 o 
  -1   2  11        6.66        4.99      3.27 o 
   0   2  11      124.34      141.93      7.15 o 
   1   2  11       13.07       15.94      3.44 o 
   2   2  11     1269.35     1217.66     26.44 o 
   3   2  11       61.37       56.49      6.44 o 
   4   2  11      783.85      783.41     19.96 o 
   5   2  11      212.27      171.46     11.64 o 
   6   2  11       18.32       18.69      5.78 o 
   7   2  11       18.34       22.54      6.37 o 
   8   2  11       23.50       37.98     17.25 o 
   9   2  11       56.99       90.87     16.60 o 
  -8   3  11        4.83        8.92      4.97 o 
  -7   3  11       10.71       15.42      4.64 o 
  -6   3  11        8.54       13.49      3.62 o 
  -5   3  11        1.06       -2.52      2.52 o 
  -4   3  11      289.49      288.75      8.11 o 
  -3   3  11      112.72      121.51      6.16 o 
  -2   3  11        2.31        2.89      3.47 o 
  -1   3  11      124.92      125.68      7.20 o 
   0   3  11       41.91       35.51      5.08 o 
   1   3  11        0.73        6.37      2.96 o 
   2   3  11      175.68      193.37      7.23 o 
   3   3  11      653.49      636.19     21.17 o 
   4   3  11       34.31       39.90      7.03 o 
   5   3  11      370.67      359.09     36.10 o 
   6   3  11       10.97        7.59      5.21 o 
   7   3  11        1.66       13.07      5.02 o 
   8   3  11       32.13       48.31      7.50 o 
   9   3  11       84.28       86.58     15.70 o 
  -8   4  11      154.09      143.48     11.68 o 
  -7   4  11        3.37        2.23      3.31 o 
  -6   4  11        3.10        5.31      2.77 o 
  -5   4  11       11.10       17.09      3.38 o 
  -4   4  11        3.56        7.65      3.09 o 
  -3   4  11      107.02      112.19      6.09 o 
  -2   4  11      150.22      137.07      6.37 o 
  -1   4  11      237.96      230.34      8.42 o 
   0   4  11        1.99       11.93      4.47 o 
   1   4  11      641.77      633.10     13.81 o 
   2   4  11      435.16      427.91     16.76 o 
   3   4  11      123.84      120.97     10.42 o 
   4   4  11      248.97      212.16     12.21 o 
   5   4  11       32.41       25.82      6.36 o 
   6   4  11       92.97      104.48     19.88 o 
   7   4  11        1.03       -2.56      5.30 o 
   8   4  11        5.78        8.38      4.98 o 
   9   4  11        0.01       13.12     10.90 o 
  -8   5  11       80.13       74.83      7.37 o 
  -7   5  11      108.50      105.50      7.21 o 
  -6   5  11        0.00        5.41      4.24 o 
  -5   5  11       38.96       44.51      4.99 o 
  -4   5  11       15.53       15.16      3.42 o 
  -3   5  11        5.18        5.42      2.91 o 
  -2   5  11      231.45      214.63     15.01 o 
  -1   5  11      657.86      616.84     14.00 o 
   0   5  11        2.16       21.47      3.86 o 
   1   5  11      983.04      894.71     30.99 o 
   2   5  11      725.30      721.11     25.78 o 
   3   5  11       25.45       16.70      9.02 o 
   4   5  11       18.92       21.50      5.90 o 
   5   5  11      764.49      678.84     24.06 o 
   6   5  11        7.30       13.27      5.64 o 
   7   5  11        0.85        3.29      5.99 o 
   8   5  11      193.28      188.00     13.13 o 
   9   5  11        8.10       20.69      7.75 o 
  -8   6  11      315.87      307.56     11.90 o 
  -7   6  11       91.92       93.43      6.96 o 
  -6   6  11        0.91        3.33      3.18 o 
  -5   6  11       64.81       81.57      5.87 o 
  -4   6  11      246.53      234.68      8.02 o 
  -3   6  11        9.30       12.29      3.16 o 
  -2   6  11      317.93      285.21      8.46 o 
  -1   6  11      143.00      143.64      6.90 o 
   0   6  11       17.67       14.64      3.39 o 
   1   6  11        7.12        4.92      3.26 o 
   2   6  11      715.03      588.59     67.76 o 
   3   6  11       14.23       12.35      5.37 o 
   4   6  11       40.27       44.17      8.42 o 
   5   6  11       86.78       84.02      9.29 o 
   6   6  11        5.40        4.79      5.90 o 
   7   6  11        0.65        9.47      4.87 o 
   8   6  11      232.17      248.10     14.14 o 
   9   6  11        0.02        8.63      9.96 o 
  -8   7  11      203.56      193.35      9.59 o 
  -7   7  11     1084.64     1014.36     35.33 o 
  -6   7  11      155.36      151.78      8.23 o 
  -5   7  11       46.97       42.82      4.70 o 
  -4   7  11       15.83       14.54      3.50 o 
  -3   7  11      466.33      425.74     10.48 o 
  -2   7  11      137.96      132.67      7.40 o 
  -1   7  11      398.23      383.08      9.68 o 
   0   7  11       31.78       29.82      4.00 o 
   1   7  11       68.26       76.65     11.00 o 
   2   7  11       49.58       56.72      7.64 o 
   3   7  11      796.62      747.02     23.30 o 
   4   7  11       76.62       71.24     15.09 o 
   5   7  11      164.57      173.29     11.70 o 
   6   7  11        7.81       12.13      5.26 o 
   7   7  11       44.27       63.07      8.66 o 
   8   7  11       48.69       62.17     10.24 o 
   9   7  11      111.75      111.87     11.58 o 
  -8   8  11       18.14        7.68      4.84 o 
  -7   8  11       54.73       66.51      6.04 o 
  -6   8  11        6.44       10.37      3.54 o 
  -5   8  11        9.82        5.05      4.12 o 
  -4   8  11      152.43      149.77      6.83 o 
  -3   8  11       14.45        6.83      3.17 o 
  -2   8  11     1311.41     1164.06     21.95 o 
  -1   8  11       70.73       78.33      5.23 o 
   0   8  11       96.78      110.23      9.50 o 
   1   8  11      144.54      126.82     12.62 o 
   2   8  11      405.31      338.96     14.92 o 
   3   8  11       52.54       45.79     11.61 o 
   4   8  11       31.84       35.10      6.96 o 
   5   8  11      211.48      204.54     16.02 o 
   6   8  11       53.66       60.03      7.00 o 
   7   8  11      131.99      139.10     10.09 o 
   8   8  11       56.97       62.58      7.33 o 
   9   8  11        7.41       16.93      9.35 o 
  -7   9  11      113.50       87.86      7.81 o 
  -6   9  11       16.00       15.01      3.70 o 
  -5   9  11      113.34      115.00      8.10 o 
  -4   9  11        1.38        9.60      3.13 o 
  -3   9  11      237.76      221.38      7.79 o 
  -2   9  11        9.15        6.37      3.58 o 
  -1   9  11       16.65       10.56      3.22 o 
   0   9  11        0.01        1.64      2.73 o 
   1   9  11       14.55        4.59      4.67 o 
   2   9  11      218.60      173.52     19.83 o 
   3   9  11      122.98      133.32     10.86 o 
   4   9  11       48.58       41.65      8.73 o 
   5   9  11      135.67      136.22     11.60 o 
   6   9  11      148.65      147.64     10.20 o 
   7   9  11       44.14       52.62      8.01 o 
   8   9  11       79.13       85.35      8.47 o 
  -7  10  11      324.79      311.08     20.20 o 
  -6  10  11       16.19       13.84      4.04 o 
  -5  10  11       19.54       26.23      5.07 o 
  -4  10  11       20.07       11.27      5.00 o 
  -3  10  11       23.32       19.66      3.56 o 
  -2  10  11      231.40      196.44      7.26 o 
  -1  10  11        1.22        2.85      3.76 o 
   0  10  11        6.65        2.54      5.55 o 
   1  10  11        0.64        4.73      3.10 o 
   2  10  11        4.19       -0.90      3.40 o 
   3  10  11        0.08       -2.39      3.55 o 
   4  10  11      146.47      151.23     12.55 o 
   5  10  11        6.15        7.25      4.38 o 
   6  10  11       60.43       57.23      9.69 o 
   7  10  11        4.69       -4.49      5.84 o 
   8  10  11      124.59      140.63     10.66 o 
  -7  11  11       36.96       30.01      6.07 o 
  -6  11  11       18.97       25.48      7.56 o 
  -5  11  11       18.71       19.71      6.33 o 
  -4  11  11       18.37       21.90      4.56 o 
  -3  11  11        0.01        1.21      3.29 o 
  -2  11  11       75.91       77.35      5.56 o 
  -1  11  11      411.41      381.83     14.61 o 
   0  11  11        0.57        1.28      3.15 o 
   1  11  11       92.70       79.47      7.16 o 
   2  11  11      121.04      129.03     10.97 o 
   3  11  11      122.05      112.12      8.79 o 
   4  11  11       15.26       16.96      4.93 o 
   5  11  11      139.61      126.70      9.82 o 
   6  11  11      222.50      232.65     18.75 o 
   7  11  11       21.10       32.21      6.30 o 
   8  11  11       16.12        5.80      6.97 o 
  -6  12  11        1.32        1.92      5.46 o 
  -5  12  11      231.39      241.63     12.02 o 
  -4  12  11       44.75       57.27      7.44 o 
  -3  12  11        0.77        4.02      3.44 o 
  -2  12  11      488.50      473.74     18.23 o 
  -1  12  11       46.79       44.57      5.16 o 
   0  12  11      682.68      645.05     22.17 o 
   1  12  11        4.33        4.02      3.42 o 
   2  12  11      573.67      574.25     20.05 o 
   3  12  11        1.08        1.22      3.35 o 
   4  12  11      155.60      151.50     11.45 o 
   5  12  11      134.77      169.10     14.33 o 
   6  12  11        6.73       12.79      5.06 o 
   7  12  11        9.34        4.24      4.42 o 
  -5  13  11        9.17       12.06      7.59 o 
  -4  13  11       40.17       52.10      8.30 o 
  -3  13  11       51.18       68.51      7.82 o 
  -2  13  11       49.30       54.76      7.02 o 
  -1  13  11      247.91      275.14     11.70 o 
   0  13  11        6.15       14.70      4.24 o 
   1  13  11       43.02       46.39      5.35 o 
   2  13  11        0.03       -3.62      3.62 o 
   3  13  11        8.20        5.72      6.86 o 
   4  13  11      248.60      259.00     12.15 o 
   5  13  11        9.69        8.20      5.40 o 
   6  13  11        0.07        4.86      5.31 o 
  -4  14  11       10.05        3.72      5.00 o 
  -3  14  11      187.70      197.91     12.09 o 
  -2  14  11        0.03       -3.85      5.81 o 
  -1  14  11       24.44       25.89      5.29 o 
   0  14  11        0.38        5.36      6.88 o 
   1  14  11        1.49        1.27      3.55 o 
   2  14  11        9.36        7.99      4.90 o 
   3  14  11        4.58       -1.20      4.11 o 
   4  14  11      155.82      161.97     14.50 o 
   5  14  11        8.12       17.88      6.44 o 
  -3  15  11        1.24       -4.38      4.38 o 
  -2  15  11       32.12       27.03     10.56 o 
  -1  15  11       71.10       78.08     14.08 o 
   0  15  11        1.56        1.84      3.64 o 
   1  15  11       18.23       31.32      5.14 o 
   2  15  11        2.60       -1.94      4.33 o 
   3  15  11       24.12       33.10      7.11 o 
  -1  -5  12       11.75       10.95      6.55 o 
   0  -5  12        2.34        4.12      6.13 o 
   1  -5  12       44.43       39.33      8.48 o 
   2  -5  12       23.48       31.47      8.14 o 
   3  -5  12      368.05      358.42     25.20 o 
  -3  -4  12        1.21       -0.93      5.82 o 
  -2  -4  12       19.52       14.88      5.89 o 
  -1  -4  12       21.21       14.11      5.65 o 
   0  -4  12       62.07       63.94      7.99 o 
   1  -4  12       22.92       14.80      6.10 o 
   2  -4  12        1.04        6.17      5.77 o 
   3  -4  12       23.49       47.66     13.36 o 
   4  -4  12      186.33      218.61     11.53 o 
   5  -4  12        9.65       35.29      9.80 o 
  -4  -3  12      120.77      109.48     18.88 o 
  -3  -3  12       40.29       37.33      7.82 o 
  -2  -3  12        4.56        3.37      4.55 o 
  -1  -3  12       23.61       25.34      5.89 o 
   0  -3  12        4.25        0.80      4.25 o 
   1  -3  12        0.68        0.16      4.38 o 
   2  -3  12       20.80       28.40      7.06 o 
   3  -3  12        5.06       11.41      6.21 o 
   4  -3  12       46.24       73.63     15.82 o 
   5  -3  12       68.57       73.62      9.59 o 
   6  -3  12        4.49       13.30      8.09 o 
  -5  -2  12      177.74      177.16     12.81 o 
  -4  -2  12       70.70       62.05      8.02 o 
  -3  -2  12       14.66       10.13      8.35 o 
  -2  -2  12       52.88       52.86      8.69 o 
  -1  -2  12       56.13       61.77     11.57 o 
   0  -2  12      688.43      666.72     39.89 o 
   1  -2  12        0.10        2.60      3.49 o 
   2  -2  12       68.81       81.15      8.35 o 
   3  -2  12       18.21       37.71      8.46 o 
   4  -2  12       61.88       80.54      9.83 o 
   5  -2  12       19.15       35.51      7.67 o 
   6  -2  12       13.96       35.08     10.16 o 
   7  -2  12       73.35       84.37     15.18 o 
  -6  -1  12        1.54        2.57      5.04 o 
  -5  -1  12       89.93      101.35      9.85 o 
  -4  -1  12      144.34      137.84     10.83 o 
  -3  -1  12       11.84        6.48      5.74 o 
  -2  -1  12        5.31       12.66      5.08 o 
  -1  -1  12      290.71      276.03     22.14 o 
   0  -1  12       61.57       54.85      5.80 o 
   1  -1  12      493.92      494.43     19.11 o 
   2  -1  12       21.36       25.94      4.71 o 
   3  -1  12        7.94       22.38      7.45 o 
   4  -1  12       11.23       11.77      6.51 o 
   5  -1  12       26.35       31.29      7.15 o 
   6  -1  12        1.21       10.01      5.88 o 
   7  -1  12        3.57       32.94     10.49 o 
  -6   0  12        4.46       11.95      4.67 o 
  -5   0  12        0.47        8.85      5.76 o 
  -4   0  12        2.75        7.83      4.10 o 
  -3   0  12        1.96        5.51      5.29 o 
  -2   0  12       71.20       70.25     11.73 o 
  -1   0  12       81.85       78.94      6.50 o 
   0   0  12      469.06      473.18     23.14 o 
   1   0  12       19.36       21.48      5.55 o 
   2   0  12      137.96      148.88      7.97 o 
   3   0  12       50.86       47.82      6.56 o 
   4   0  12       49.93       56.55      9.56 o 
   5   0  12       25.34       31.17      7.45 o 
   6   0  12       31.32       29.31      7.13 o 
   7   0  12        1.36       12.82      9.05 o 
   8   0  12      107.06      118.50     18.27 o 
  -7   1  12      209.47      234.74     12.80 o 
  -6   1  12        0.13        1.93      3.33 o 
  -5   1  12        9.78       11.77      5.86 o 
  -4   1  12       94.57      105.20      9.28 o 
  -3   1  12        3.96        5.62      4.18 o 
  -2   1  12        2.89        0.63      6.41 o 
  -1   1  12       93.16       93.34      6.82 o 
   0   1  12       47.57       50.48      5.29 o 
   1   1  12       68.65       72.20      6.01 o 
   2   1  12       67.97       65.54      5.66 o 
   3   1  12        0.61        4.21      4.42 o 
   4   1  12       16.42       21.31      5.14 o 
   5   1  12        8.47        8.05      6.15 o 
   6   1  12       49.80       58.40      8.82 o 
   7   1  12       83.59      103.19     11.03 o 
   8   1  12       40.47       38.45     12.22 o 
  -7   2  12       61.55       71.62      8.46 o 
  -6   2  12       21.80       20.84      5.70 o 
  -5   2  12      206.36      204.76     15.25 o 
  -4   2  12       48.53       43.13      4.96 o 
  -3   2  12      102.53      100.94      6.56 o 
  -2   2  12        7.78        5.67      3.72 o 
  -1   2  12       21.29       17.61      4.16 o 
   0   2  12       25.16       25.07      4.49 o 
   1   2  12       24.02       20.48      3.88 o 
   2   2  12      261.23      281.77      9.62 o 
   3   2  12       16.35        8.34      4.41 o 
   4   2  12      164.55      188.27     11.29 o 
   5   2  12        3.95        6.75      4.22 o 
   6   2  12        2.04        4.95      4.86 o 
   7   2  12       64.13       66.87      9.14 o 
   8   2  12      225.28      245.96     22.04 o 
  -7   3  12       32.25       42.93      6.14 o 
  -6   3  12      395.07      365.21     12.90 o 
  -5   3  12        7.70       12.18      3.38 o 
  -4   3  12        0.34        5.88      3.04 o 
  -3   3  12       32.38       33.58      4.85 o 
  -2   3  12      219.40      221.50      8.84 o 
  -1   3  12       82.78       66.27      5.70 o 
   0   3  12       23.00       23.97      4.63 o 
   1   3  12       32.22       30.00      4.11 o 
   2   3  12       12.01        4.11      4.23 o 
   3   3  12       11.73       14.66      6.86 o 
   4   3  12      107.52      116.92      8.88 o 
   5   3  12        1.58        3.25      4.36 o 
   6   3  12       20.55       20.46     14.22 o 
   7   3  12       27.60       37.22      7.59 o 
   8   3  12       12.16       15.79      8.80 o 
   9   3  12        0.20       12.18      9.38 o 
  -7   4  12        8.56       13.63      5.39 o 
  -6   4  12        0.43       -1.57      2.89 o 
  -5   4  12       13.17        9.20      3.26 o 
  -4   4  12        8.85        8.48      4.33 o 
  -3   4  12       86.42       94.91      6.68 o 
  -2   4  12      844.88      749.80     16.55 o 
  -1   4  12      224.69      226.64      8.68 o 
   0   4  12      397.17      370.66     10.66 o 
   1   4  12       74.79       77.60      9.00 o 
   2   4  12      104.50       93.99     13.88 o 
   3   4  12      211.25      235.86     13.16 o 
   4   4  12       93.53       87.78      9.64 o 
   5   4  12       94.72       84.43      9.66 o 
   6   4  12        0.53        5.65      4.81 o 
   7   4  12       56.42       54.66      8.11 o 
   8   4  12      245.50      275.88     21.55 o 
   9   4  12       21.04       28.25      8.15 o 
  -7   5  12       34.41       35.21      4.92 o 
  -6   5  12       43.01       56.55      4.93 o 
  -5   5  12       33.36       36.76      4.29 o 
  -4   5  12      287.33      268.68      8.78 o 
  -3   5  12       12.57        4.35      2.88 o 
  -2   5  12      217.62      222.50      8.26 o 
  -1   5  12      433.65      407.18     11.41 o 
   0   5  12        2.22        5.23      3.24 o 
   1   5  12       56.93       64.12      8.56 o 
   2   5  12        0.23        2.35      5.05 o 
   3   5  12       18.80       27.00      6.10 o 
   4   5  12       13.03        9.19      9.80 o 
   5   5  12      130.16      134.71     11.63 o 
   6   5  12       20.93       28.41      6.86 o 
   7   5  12      347.07      338.31     16.57 o 
   8   5  12      165.48      154.96     22.35 o 
   9   5  12       11.31       32.16      6.77 o 
  -7   6  12       20.53       24.26      5.56 o 
  -6   6  12        5.89        6.93      3.70 o 
  -5   6  12       31.68       22.43      3.58 o 
  -4   6  12        0.08        6.41      3.76 o 
  -3   6  12        9.05       10.39      3.85 o 
  -2   6  12      138.40      121.40      6.52 o 
  -1   6  12      105.18       96.42      6.60 o 
   0   6  12        6.22       11.91      5.11 o 
   1   6  12      539.71      522.14     18.86 o 
   2   6  12       13.77       13.27      5.43 o 
   3   6  12       21.03       23.81      5.50 o 
   4   6  12      239.61      226.18     12.60 o 
   5   6  12      126.26      111.09     10.95 o 
   6   6  12       18.74       32.13      7.30 o 
   7   6  12      255.00      272.65     15.00 o 
   8   6  12      201.07      186.93     13.31 o 
   9   6  12        0.03       14.94      8.83 o 
  -7   7  12        7.60       20.15      3.98 o 
  -6   7  12       18.66       27.90      4.54 o 
  -5   7  12       77.43       88.34      6.21 o 
  -4   7  12        5.52        2.95      2.85 o 
  -3   7  12       58.75       64.49      5.43 o 
  -2   7  12      113.02       92.97      5.99 o 
  -1   7  12       39.73       41.75      4.51 o 
   0   7  12       14.51       18.05      3.71 o 
   1   7  12       82.54       78.34      8.80 o 
   2   7  12      263.59      209.98     22.40 o 
   3   7  12      167.67      152.72     11.03 o 
   4   7  12       20.78       15.27      9.52 o 
   5   7  12       33.94       33.25      9.93 o 
   6   7  12       31.01       43.07      7.82 o 
   7   7  12      714.40      649.01     23.67 o 
   8   7  12        9.35       11.39      5.66 o 
   9   7  12        3.08       12.80      5.36 o 
  -7   8  12       76.80       80.92      6.51 o 
  -6   8  12        0.01       11.14      7.51 o 
  -5   8  12       42.98       51.54      6.82 o 
  -4   8  12        0.12        0.92      2.77 o 
  -3   8  12      205.96      189.40      8.02 o 
  -2   8  12       63.38       50.44      4.53 o 
  -1   8  12      656.53      629.52     13.12 o 
   0   8  12      374.35      390.35     15.99 o 
   1   8  12      338.51      338.54     15.02 o 
   2   8  12      213.36      208.12     13.06 o 
   3   8  12       31.58       27.21      6.07 o 
   4   8  12      135.03      128.96     11.12 o 
   5   8  12       91.02       72.68      9.16 o 
   6   8  12        3.03        6.58      4.93 o 
   7   8  12        3.78        2.93     15.12 o 
   8   8  12       43.60       41.04      7.77 o 
  -7   9  12       33.51       37.07      5.14 o 
  -6   9  12        0.39       13.85      3.88 o 
  -5   9  12       48.79       43.91      5.54 o 
  -4   9  12       32.23       32.08      4.19 o 
  -3   9  12       79.82       74.88      5.50 o 
  -2   9  12      166.30      153.00      6.97 o 
  -1   9  12      134.89      131.43      9.00 o 
   0   9  12        0.12        1.53      3.09 o 
   1   9  12      150.28      138.68     11.27 o 
   2   9  12       59.40       56.79      8.09 o 
   3   9  12      140.54      128.69     10.90 o 
   4   9  12        8.64        9.22      5.12 o 
   5   9  12       49.66       61.05      8.80 o 
   6   9  12        7.60       16.78      5.46 o 
   7   9  12      180.88      159.68     13.31 o 
   8   9  12        9.81       19.20      5.55 o 
  -7  10  12        1.87        8.67      4.34 o 
  -6  10  12      223.35      238.48     10.09 o 
  -5  10  12       26.54       35.56      5.30 o 
  -4  10  12       20.78       20.42      4.69 o 
  -3  10  12       28.30       27.37      4.53 o 
  -2  10  12        1.02        2.00      3.56 o 
  -1  10  12       65.03       65.76      5.64 o 
   0  10  12       70.15       73.29      7.02 o 
   1  10  12       88.53       98.17      9.76 o 
   2  10  12       68.57       59.32      8.92 o 
   3  10  12       13.78       26.73      9.17 o 
   4  10  12        4.01        6.15      2.93 o 
   5  10  12        4.23        5.38      6.00 o 
   6  10  12      112.39      108.95      9.38 o 
   7  10  12      205.46      222.76     20.28 o 
   8  10  12      217.52      252.08     12.40 o 
  -6  11  12       48.01       47.12      7.14 o 
  -5  11  12       15.27       15.94      5.26 o 
  -4  11  12        2.99       -2.24      3.37 o 
  -3  11  12        0.17        2.84      3.46 o 
  -2  11  12      108.55      114.04      6.55 o 
  -1  11  12       34.08       37.45      5.57 o 
   0  11  12       18.73       20.15      4.79 o 
   1  11  12      295.94      287.04     22.11 o 
   2  11  12       41.69       46.01      7.80 o 
   3  11  12       26.79       15.82      6.20 o 
   4  11  12       52.99       44.52      6.57 o 
   5  11  12       42.77       35.88      6.41 o 
   6  11  12       30.06       22.27      6.73 o 
   7  11  12        9.82        8.00      7.38 o 
  -5  12  12       22.55       33.55      6.60 o 
  -4  12  12       21.41       17.35      4.80 o 
  -3  12  12        7.42        9.25      4.08 o 
  -2  12  12        3.15        4.90      2.91 o 
  -1  12  12       91.16       86.50      8.47 o 
   0  12  12     2022.69     2044.35     66.85 o 
   1  12  12      126.53      135.49     11.72 o 
   2  12  12      300.94      300.37     15.26 o 
   3  12  12        3.76        6.79      5.10 o 
   4  12  12       35.55       36.38      8.88 o 
   5  12  12      182.36      158.86     13.89 o 
   6  12  12       25.90       25.29      6.30 o 
  -5  13  12      139.39      141.29     12.66 o 
  -4  13  12       67.42       64.86      8.12 o 
  -3  13  12        0.76        6.43      3.82 o 
  -2  13  12       57.52       56.75      7.81 o 
  -1  13  12      299.96      315.32     23.12 o 
   0  13  12        1.12        3.74      4.04 o 
   1  13  12      757.75      771.66     20.91 o 
   2  13  12       45.46       52.57      7.14 o 
   3  13  12       53.29       60.33      7.52 o 
   4  13  12       40.17       43.50      6.77 o 
   5  13  12       36.29       33.93      6.34 o 
   6  13  12        1.12        7.06      5.39 o 
  -4  14  12        4.32        7.33      7.86 o 
  -3  14  12       13.70       24.86      8.78 o 
  -2  14  12      162.87      181.50     32.21 o 
  -1  14  12       20.86       26.45      8.06 o 
   0  14  12      502.36      574.06     28.39 o 
   1  14  12        5.09       13.08      6.99 o 
   2  14  12        2.70        1.31      4.16 o 
   3  14  12      222.60      272.02     12.80 o 
   4  14  12        0.95        1.01      4.65 o 
  -2  15  12       31.08       34.93     16.14 o 
  -1  15  12      111.55      113.33     24.34 o 
   0  15  12        0.49       -1.29      6.31 o 
   1  15  12      297.04      276.85     15.60 o 
   2  15  12       49.95       47.39      7.08 o 
   3  15  12        0.09       -0.02      4.76 o 
   0  -4  13       44.11       28.01      7.58 o 
   1  -4  13       54.43       55.79      9.38 o 
   2  -4  13        5.30       -2.87      5.49 o 
  -2  -3  13      110.84      105.10     16.41 o 
  -1  -3  13        9.01        1.17      4.77 o 
   0  -3  13        1.19       -5.22      5.22 o 
   1  -3  13        5.77        5.36      6.43 o 
   2  -3  13        2.10        1.74      7.24 o 
   3  -3  13       94.91      120.52      9.66 o 
   4  -3  13       39.46       60.39     12.16 o 
  -4  -2  13       13.18       19.13     10.81 o 
  -3  -2  13       82.52       88.74     12.40 o 
  -2  -2  13       88.70       88.03      9.16 o 
  -1  -2  13        0.51        8.06      4.39 o 
   0  -2  13       43.81       43.15      9.31 o 
   1  -2  13       18.02       22.81      5.95 o 
   2  -2  13       81.90       86.63      8.09 o 
   3  -2  13      211.00      231.83     15.07 o 
   4  -2  13       54.29       63.21     11.71 o 
   5  -2  13      393.20      427.61     19.51 o 
  -5  -1  13       46.09       48.03     10.57 o 
  -4  -1  13        0.19       -3.03      4.68 o 
  -3  -1  13      148.03      162.83     12.03 o 
  -2  -1  13       39.99       22.25      7.95 o 
  -1  -1  13        9.31        6.20      4.78 o 
   0  -1  13       26.97       33.30      6.00 o 
   1  -1  13       28.86       35.05      5.32 o 
   2  -1  13       11.78        9.72      4.01 o 
   3  -1  13       12.28       12.75     13.20 o 
   4  -1  13       91.56      118.08     11.99 o 
   5  -1  13       85.42      114.97     11.76 o 
   6  -1  13        7.95       19.35      6.59 o 
  -5   0  13       67.72       62.16      8.13 o 
  -4   0  13        5.57       11.69      6.96 o 
  -3   0  13       45.30       43.38      7.02 o 
  -2   0  13       16.51        3.79      4.23 o 
  -1   0  13       36.93       46.93      5.77 o 
   0   0  13      368.39      359.37     18.64 o 
   1   0  13       96.69      104.07      8.82 o 
   2   0  13        2.23        7.48      4.43 o 
   3   0  13        0.06       13.01      4.99 o 
   4   0  13        0.05       13.39      8.23 o 
   5   0  13       57.82       61.55      9.28 o 
   6   0  13        0.02       16.64      6.70 o 
   7   0  13      121.57      160.22     21.09 o 
  -6   1  13        0.02       -0.48      7.44 o 
  -5   1  13       52.30       68.11      7.03 o 
  -4   1  13        3.38        9.17      4.20 o 
  -3   1  13        1.62        7.16      3.86 o 
  -2   1  13       49.50       54.17      5.91 o 
  -1   1  13        0.83        0.60      3.52 o 
   0   1  13        6.81        7.32      3.63 o 
   1   1  13        1.82        3.43      3.57 o 
   2   1  13        1.60        5.27      4.53 o 
   3   1  13       15.94       17.71      5.27 o 
   4   1  13      177.20      188.69     10.44 o 
   5   1  13       12.69       19.91      7.08 o 
   6   1  13       87.95       81.33     10.48 o 
   7   1  13        3.01       21.41      7.06 o 
  -6   2  13        0.88        5.05      4.80 o 
  -5   2  13        0.48        5.03      4.07 o 
  -4   2  13       11.72       11.03      4.29 o 
  -3   2  13        3.45        1.51      4.64 o 
  -2   2  13       52.67       49.74      5.74 o 
  -1   2  13       48.45       49.51      9.65 o 
   0   2  13      391.89      381.29     11.64 o 
   1   2  13        0.41       -0.31      3.34 o 
   2   2  13       86.32       95.72      8.46 o 
   3   2  13      227.12      235.95     11.26 o 
   4   2  13       36.15       33.78      6.09 o 
   5   2  13      234.33      241.66     11.44 o 
   6   2  13        8.58       20.84      6.84 o 
   7   2  13       50.57       70.05      9.83 o 
   8   2  13       20.78       27.64     10.67 o 
  -6   3  13       70.75       61.61      7.06 o 
  -5   3  13        3.66        6.08      4.09 o 
  -4   3  13        2.69        9.26      3.58 o 
  -3   3  13        3.92        6.13      4.18 o 
  -2   3  13       56.48       45.36      6.17 o 
  -1   3  13       38.76       39.34      4.98 o 
   0   3  13       19.56       17.03      3.82 o 
   1   3  13       17.76       20.28      4.01 o 
   2   3  13       65.96       73.92      7.64 o 
   3   3  13       94.46       86.59      8.16 o 
   4   3  13       13.06       19.53      5.07 o 
   5   3  13        1.42        8.90      4.07 o 
   6   3  13      261.33      255.56     14.90 o 
   7   3  13        9.48       16.50      6.37 o 
   8   3  13      200.80      203.63     32.92 o 
  -7   4  13      124.21      121.48     14.09 o 
  -6   4  13      115.65      108.62      8.51 o 
  -5   4  13        0.46        4.60      2.94 o 
  -4   4  13        0.37        5.96      3.18 o 
  -3   4  13      270.50      266.60     10.03 o 
  -2   4  13      246.69      231.70      9.24 o 
  -1   4  13      291.13      297.97     10.18 o 
   0   4  13      875.78      868.50     18.31 o 
   1   4  13      557.40      540.73     16.49 o 
   2   4  13      940.84      908.98     22.79 o 
   3   4  13       17.79       18.00      5.09 o 
   4   4  13       46.48       50.22      8.16 o 
   5   4  13        7.28       17.67      6.00 o 
   6   4  13       21.61       28.18      6.96 o 
   7   4  13        2.95       23.71      6.45 o 
   8   4  13       16.04       35.81      7.37 o 
  -7   5  13        1.76        7.72      9.44 o 
  -6   5  13        1.64        4.87      2.99 o 
  -5   5  13        0.42        5.29      3.16 o 
  -4   5  13       87.14       84.35      6.14 o 
  -3   5  13      154.86      162.81      9.62 o 
  -2   5  13        7.73       12.46      3.74 o 
  -1   5  13        0.05        5.16      4.20 o 
   0   5  13       14.79       20.68      3.85 o 
   1   5  13       32.28       13.16      3.52 o 
   2   5  13      186.57      180.77      9.65 o 
   3   5  13        1.75        6.27      8.73 o 
   4   5  13      220.22      211.50     13.50 o 
   5   5  13        9.72        8.40      4.61 o 
   6   5  13       52.10       70.75      9.96 o 
   7   5  13        1.05       14.13      5.61 o 
   8   5  13        1.99       17.14      5.87 o 
  -7   6  13       64.68       67.65      6.31 o 
  -6   6  13      189.64      186.10      8.73 o 
  -5   6  13       37.89       33.88      4.26 o 
  -4   6  13        0.20       -1.77      3.00 o 
  -3   6  13       15.72       20.25      3.78 o 
  -2   6  13        0.21        1.62      2.29 o 
  -1   6  13      366.55      352.82     10.86 o 
   0   6  13      106.56      109.58      8.55 o 
   1   6  13      288.40      287.98     15.82 o 
   2   6  13      201.48      179.09     14.73 o 
   3   6  13        1.85        5.19      7.61 o 
   4   6  13        0.07        7.96      5.28 o 
   5   6  13        4.81        9.65      5.91 o 
   6   6  13       21.00       30.13      7.07 o 
   7   6  13        0.17        6.22      4.50 o 
   8   6  13      232.37      234.99     14.75 o 
  -7   7  13        9.40       11.53      5.62 o 
  -6   7  13       16.26       17.32      5.84 o 
  -5   7  13       39.98       46.57      5.17 o 
  -4   7  13       11.69       12.49      3.75 o 
  -3   7  13        1.90        1.53      3.06 o 
  -2   7  13       57.44       54.34      4.89 o 
  -1   7  13       88.39       86.80      7.38 o 
   0   7  13        1.56        1.31      3.96 o 
   1   7  13       29.33       29.15      6.34 o 
   2   7  13       45.10       12.53      9.49 o 
   3   7  13        3.64        0.11      5.08 o 
   4   7  13        1.55        9.97      5.19 o 
   5   7  13       55.43       54.95      8.83 o 
   6   7  13      119.52      142.53     12.94 o 
   7   7  13      443.48      428.06     25.04 o 
   8   7  13      205.13      203.33     14.44 o 
  -7   8  13        4.31        7.82      7.56 o 
  -6   8  13      252.29      249.33     10.72 o 
  -5   8  13        3.60       10.08      4.24 o 
  -4   8  13       21.02       24.04      4.12 o 
  -3   8  13      201.33      191.74      7.89 o 
  -2   8  13       33.09       34.15      5.47 o 
  -1   8  13      379.60      356.55      9.83 o 
   0   8  13       13.92       16.44      5.21 o 
   1   8  13      759.09      707.87     23.22 o 
   2   8  13      230.25      241.79     13.46 o 
   3   8  13      589.43      555.38     20.75 o 
   4   8  13        3.94        4.89      5.31 o 
   5   8  13        8.06       19.07      6.19 o 
   6   8  13        7.29       15.25      6.50 o 
   7   8  13       20.78       33.15      7.89 o 
   8   8  13        4.91       13.86      6.00 o 
  -6   9  13       42.16       58.59      7.55 o 
  -5   9  13      130.37      130.34     13.12 o 
  -4   9  13      115.35      102.36      6.56 o 
  -3   9  13      149.92      159.03      7.89 o 
  -2   9  13      302.16      305.00      9.39 o 
  -1   9  13       12.86       20.75      4.14 o 
   0   9  13        1.57       -0.20      4.50 o 
   1   9  13        9.16       17.59      5.99 o 
   2   9  13      552.16      536.54     20.22 o 
   3   9  13      250.85      203.38     13.22 o 
   4   9  13       20.33       17.66      6.22 o 
   5   9  13       53.67       53.37      9.96 o 
   6   9  13        0.02        3.20      5.31 o 
   7   9  13       15.11       17.18      6.06 o 
   8   9  13        0.48       28.03     13.29 o 
  -6  10  13       58.31       73.19      6.59 o 
  -5  10  13       18.08       17.75      5.03 o 
  -4  10  13        5.18        2.24      3.65 o 
  -3  10  13        1.32        6.30      3.13 o 
  -2  10  13       85.47       75.05      6.11 o 
  -1  10  13       77.25       70.71      6.33 o 
   0  10  13       12.23        4.37      3.79 o 
   1  10  13        8.05        2.27      4.59 o 
   2  10  13       69.87       61.77      8.77 o 
   3  10  13       18.77       18.37      6.42 o 
   4  10  13        2.13        3.66      4.51 o 
   5  10  13        5.90        8.71      5.65 o 
   6  10  13      139.21      180.11     13.23 o 
   7  10  13      133.95      149.61     13.90 o 
  -5  11  13       12.15        8.46      4.22 o 
  -4  11  13        6.51        3.89      3.62 o 
  -3  11  13      112.02      123.70      8.28 o 
  -2  11  13       90.39       94.26      6.29 o 
  -1  11  13       27.40       27.02      4.21 o 
   0  11  13        7.24       11.30      3.94 o 
   1  11  13       27.29       22.62     10.41 o 
   2  11  13       99.98       88.49     10.27 o 
   3  11  13       33.79       44.00      8.24 o 
   4  11  13       23.71       32.02      8.67 o 
   5  11  13        4.34        1.69      4.85 o 
   6  11  13        1.41       10.35     16.38 o 
   7  11  13        8.10       17.64      6.11 o 
  -5  12  13       62.68       50.44      6.33 o 
  -4  12  13        0.35        2.92      4.23 o 
  -3  12  13       58.88       44.92      8.41 o 
  -2  12  13       80.13       76.18      7.51 o 
  -1  12  13       34.97       23.30      5.55 o 
   0  12  13       66.24       48.91      6.65 o 
   1  12  13        4.81       -0.21      4.97 o 
   2  12  13        0.15       -4.05      4.05 o 
   3  12  13       16.80       18.07     12.95 o 
   4  12  13       10.28       10.50      6.76 o 
   5  12  13       64.65       64.85     12.72 o 
   6  12  13      147.08      162.14     11.73 o 
  -4  13  13        2.49        9.91      8.72 o 
  -3  13  13       39.26       49.54      6.33 o 
  -2  13  13       10.60       14.33      4.63 o 
  -1  13  13       43.38       48.84      6.16 o 
   0  13  13        1.08        5.27      4.46 o 
   1  13  13        8.76        5.91      7.81 o 
   2  13  13        0.01       -2.26      5.13 o 
   3  13  13        0.11        2.18      8.68 o 
   4  13  13        4.60       13.37      6.88 o 
   5  13  13       48.42       47.92     10.51 o 
  -3  14  13      122.17      118.20      8.82 o 
  -2  14  13      100.48       95.58      9.60 o 
  -1  14  13        9.19       11.94      9.76 o 
   0  14  13      412.25      418.04     15.56 o 
   1  14  13        5.28       18.41      6.79 o 
   2  14  13      200.40      226.42     14.73 o 
   3  14  13        2.03        2.35     12.56 o 
   4  14  13        2.84        0.51      6.24 o 
   0  15  13        0.05        4.12      7.24 o 
   1  15  13        3.10       12.33      5.92 o 
  -2  -2  14        3.96        0.65      5.45 o 
  -1  -2  14        1.02       -2.48      5.63 o 
   0  -2  14       19.99       22.61      7.82 o 
   1  -2  14       24.34       23.30      7.30 o 
   2  -2  14       21.90       31.69      9.02 o 
   3  -2  14       89.25      179.08     30.55 o 
  -3  -1  14      244.56      273.29     35.85 o 
  -2  -1  14        8.22       10.05      5.41 o 
  -1  -1  14       20.22       27.21      6.15 o 
   0  -1  14        0.00       -0.15      4.78 o 
   1  -1  14       10.92       22.21      7.19 o 
   2  -1  14        0.93       10.05     12.96 o 
   3  -1  14      123.20      146.66     13.59 o 
   4  -1  14       83.91      101.67     15.10 o 
   5  -1  14        7.14       18.09     12.13 o 
  -4   0  14      313.75      329.06     15.77 o 
  -3   0  14       10.61        6.71      5.86 o 
  -2   0  14       10.72        7.88      5.65 o 
  -1   0  14       45.61       40.40      6.49 o 
   0   0  14        0.36        6.60      6.81 o 
   1   0  14       56.21       68.77     10.45 o 
   2   0  14       11.59       11.53      5.30 o 
   3   0  14       17.04       27.95      7.78 o 
   4   0  14        9.52       19.07      7.18 o 
   5   0  14        7.45       21.78     10.27 o 
   6   0  14       31.34       41.79      8.22 o 
  -5   1  14      100.75      105.57     15.10 o 
  -4   1  14        1.48        4.85      4.97 o 
  -3   1  14       27.76       35.09      6.70 o 
  -2   1  14       14.22       19.79      5.41 o 
  -1   1  14        9.88        6.35      4.34 o 
   0   1  14       17.58       18.70      4.48 o 
   1   1  14        9.88       17.83      4.32 o 
   2   1  14        6.15       16.14      5.35 o 
   3   1  14        0.59       10.31      8.36 o 
   4   1  14        7.67       25.07      9.73 o 
   5   1  14        5.77       18.13      7.18 o 
   6   1  14       11.30       28.93      7.49 o 
  -5   2  14       23.50       31.18     11.57 o 
  -4   2  14       45.32       55.90      6.17 o 
  -3   2  14      186.00      206.14     14.40 o 
  -2   2  14       11.63       16.53      4.75 o 
  -1   2  14       59.38       56.77      7.57 o 
   0   2  14        0.87        5.80      3.55 o 
   1   2  14       89.81       98.79      8.82 o 
   2   2  14       10.53       21.64      9.55 o 
   3   2  14       46.26       52.67      8.36 o 
   4   2  14        3.49        9.08      8.14 o 
   5   2  14       23.02       19.40      7.09 o 
   6   2  14        0.71        9.58      6.71 o 
   7   2  14      320.95      354.85     18.33 o 
  -5   3  14        1.11        2.37      8.05 o 
  -4   3  14        0.25        5.58      7.02 o 
  -3   3  14        0.07        5.82      5.22 o 
  -2   3  14       51.03       56.59      6.06 o 
  -1   3  14      303.23      321.60     11.11 o 
   0   3  14       14.38       22.88      4.53 o 
   1   3  14      454.82      476.94     16.08 o 
   2   3  14       11.30        7.94      4.91 o 
   3   3  14        5.69        7.76      5.87 o 
   4   3  14        1.15        1.35      4.18 o 
   5   3  14       21.37       31.85      5.92 o 
   6   3  14      161.66      158.55     13.97 o 
   7   3  14       55.13       71.08     10.69 o 
  -6   4  14        0.01        9.77      4.62 o 
  -5   4  14        7.60       17.49      5.56 o 
  -4   4  14        0.18       -2.27      4.25 o 
  -3   4  14       69.60       61.31      6.28 o 
  -2   4  14        9.72        8.17      4.15 o 
  -1   4  14      228.27      226.01     10.31 o 
   0   4  14     2223.49     2291.74     43.99 o 
   1   4  14       97.28       93.18      8.45 o 
   2   4  14       10.83       20.97      5.37 o 
   3   4  14      170.63      184.95     17.63 o 
   4   4  14        2.11        4.81      4.40 o 
   5   4  14        9.17       12.00      4.61 o 
   6   4  14      130.54      139.75     12.87 o 
   7   4  14       68.67       58.67      9.35 o 
  -6   5  14       16.01       26.95     10.06 o 
  -5   5  14        0.25        3.05      4.02 o 
  -4   5  14       23.41       37.79      5.34 o 
  -3   5  14      372.93      357.71     11.86 o 
  -2   5  14      177.26      186.02      8.76 o 
  -1   5  14        0.08        2.70      3.61 o 
   0   5  14       16.41       15.26      5.20 o 
   1   5  14       17.50       26.42      5.02 o 
   2   5  14        9.27        5.90      4.76 o 
   3   5  14      279.54      261.57     12.00 o 
   4   5  14       27.02       19.83     11.47 o 
   5   5  14        1.66        8.16     13.77 o 
   6   5  14       38.34       62.64     16.68 o 
   7   5  14       55.37       66.99      9.94 o 
  -6   6  14       13.75       26.30      5.19 o 
  -5   6  14       18.51       18.87      4.84 o 
  -4   6  14       36.32       33.25      4.76 o 
  -3   6  14        3.05        8.15      3.95 o 
  -2   6  14      179.64      174.33      8.76 o 
  -1   6  14        0.14       -3.40      3.52 o 
   0   6  14      585.97      586.35     17.72 o 
   1   6  14       65.41       65.54      7.51 o 
   2   6  14      233.00      226.22     11.22 o 
   3   6  14       38.48       64.79     19.02 o 
   4   6  14        6.44        7.10      6.33 o 
   5   6  14       64.61       62.85     13.58 o 
   6   6  14       70.02       81.96     14.35 o 
   7   6  14       29.92       24.85      6.70 o 
  -6   7  14        0.00       -2.23      5.30 o 
  -5   7  14       51.00       48.96      5.52 o 
  -4   7  14        0.58        6.24      3.50 o 
  -3   7  14       10.39       13.96      3.74 o 
  -2   7  14        8.27        5.49      5.35 o 
  -1   7  14       15.71        9.35      7.48 o 
   0   7  14       11.57       16.33      5.05 o 
   1   7  14        3.98        5.18      6.60 o 
   2   7  14        0.58       12.16     10.24 o 
   3   7  14       16.58       20.28      6.37 o 
   4   7  14        7.60        7.83      5.36 o 
   5   7  14        6.92       10.84      5.88 o 
   6   7  14       26.32       26.63      6.81 o 
   7   7  14       39.90       44.81      8.36 o 
  -6   8  14        0.37        5.60      4.38 o 
  -5   8  14        0.00        3.75      5.14 o 
  -4   8  14      157.94      167.77      8.30 o 
  -3   8  14       26.17       27.45      5.70 o 
  -2   8  14      218.77      197.75      8.04 o 
  -1   8  14       24.28       24.26      5.47 o 
   0   8  14      110.16       78.15     12.29 o 
   1   8  14        1.63        8.04      4.08 o 
   2   8  14      211.14      179.18     12.46 o 
   3   8  14      112.87      101.66     10.82 o 
   4   8  14       42.64       40.61      7.94 o 
   5   8  14        3.58        2.08      7.95 o 
   6   8  14      102.51       97.35     10.85 o 
   7   8  14        0.71        9.83      8.14 o 
  -5   9  14      517.83      561.56     18.46 o 
  -4   9  14        0.19        4.07      3.16 o 
  -3   9  14       28.71       27.39      4.34 o 
  -2   9  14       83.70       74.10      5.82 o 
  -1   9  14       58.95       60.36      7.70 o 
   0   9  14        0.22        6.66      4.33 o 
   1   9  14        1.20        5.89      8.29 o 
   2   9  14        0.82        7.02      5.17 o 
   3   9  14       30.60       14.94      9.57 o 
   4   9  14       79.12       65.62      9.15 o 
   5   9  14       79.90       77.14     14.21 o 
   6   9  14       11.77       18.22      6.54 o 
   7   9  14      126.92      145.75     13.82 o 
  -5  10  14       66.33       64.91      7.01 o 
  -4  10  14        0.87       -3.20      3.20 o 
  -3  10  14        4.30        9.49      4.40 o 
  -2  10  14       16.89       13.27      9.17 o 
  -1  10  14       22.68       22.31      4.24 o 
   0  10  14      162.03      158.60     10.12 o 
   1  10  14       83.74       80.98      9.70 o 
   2  10  14       18.18       23.53      6.71 o 
   3  10  14       12.58       20.68      6.56 o 
   4  10  14        0.19        2.85      5.29 o 
   5  10  14       25.59       21.00      5.58 o 
   6  10  14        0.39        4.74      5.23 o 
  -5  11  14        6.16       10.52      4.38 o 
  -4  11  14        1.14        1.17      3.92 o 
  -3  11  14      194.45      198.96      9.63 o 
  -2  11  14       15.17       20.84      5.63 o 
  -1  11  14       33.90       27.65      4.42 o 
   0  11  14        0.14       -0.91      5.70 o 
   1  11  14       10.12       19.86      5.90 o 
   2  11  14       16.50       12.50      8.17 o 
   3  11  14       10.23       -2.85      4.65 o 
   4  11  14        3.55        7.00      4.93 o 
   5  11  14        0.10       11.92     10.88 o 
   6  11  14      178.45      184.84     17.09 o 
  -4  12  14        0.01        6.55      7.61 o 
  -3  12  14      101.38      100.51     10.33 o 
  -2  12  14       66.90       79.51      7.07 o 
  -1  12  14       16.08       26.15      5.14 o 
   0  12  14       53.74       41.93     12.02 o 
   1  12  14        0.39        2.13      4.83 o 
   2  12  14      233.06      239.51     14.69 o 
   3  12  14      131.04      147.13     13.36 o 
   4  12  14        0.25        8.14      5.52 o 
   5  12  14       75.03       57.93      9.00 o 
  -3  13  14        0.30       10.14      8.21 o 
  -2  13  14        0.17       12.47      4.89 o 
  -1  13  14       38.54       42.04      6.15 o 
   0  13  14        0.32        7.25      4.43 o 
   1  13  14      189.43      192.89     36.87 o 
   2  13  14        8.10        9.41      6.60 o 
   3  13  14       37.51       16.28      6.91 o 
   4  13  14       20.46       12.82      5.35 o 
  -1  14  14      141.81      162.58     10.64 o 
   0  14  14      839.18      929.08     88.22 o 
   1  14  14      130.05      183.18     14.78 o 
   2  14  14       78.05       78.63     10.25 o 
   3  14  14      120.65      124.80     13.05 o 
   0  -1  15       13.28       18.38      6.01 o 
   1  -1  15       16.42       32.97      8.81 o 
   2  -1  15      255.47      284.40     23.52 o 
  -2   0  15       97.33       90.64      9.75 o 
  -1   0  15       11.83       15.00      6.38 o 
   0   0  15        9.37       20.27      5.97 o 
   1   0  15       28.75       34.33      6.73 o 
   2   0  15       50.06       42.46      7.79 o 
   3   0  15      135.66      188.17     15.37 o 
   4   0  15      213.87      233.50     17.58 o 
  -3   1  15      147.09      175.92     12.65 o 
  -2   1  15      120.58      119.04     10.54 o 
  -1   1  15       16.64        7.75      5.01 o 
   0   1  15        5.97        5.60      4.29 o 
   1   1  15        8.26       15.56      5.90 o 
   2   1  15       84.40       93.05      9.38 o 
   3   1  15       10.54       16.26      5.93 o 
   4   1  15        0.09       13.12      6.51 o 
   5   1  15      133.26      158.33     14.58 o 
  -4   2  15       56.70       48.63      7.39 o 
  -3   2  15        7.09       11.29      5.65 o 
  -2   2  15       26.73       30.99      6.26 o 
  -1   2  15       10.66       10.53      3.41 o 
   0   2  15       39.65       38.55      5.61 o 
   1   2  15       27.51       36.73      6.76 o 
   2   2  15       45.86       40.92     10.98 o 
   3   2  15      129.27      127.39     10.28 o 
   4   2  15       28.44       34.48     16.49 o 
   5   2  15       45.15       52.29      9.57 o 
  -4   3  15        0.35       16.73      4.56 o 
  -3   3  15        7.39       17.16      6.77 o 
  -2   3  15        1.06        3.82      4.12 o 
  -1   3  15        3.70        6.15      3.89 o 
   0   3  15       18.42       20.24     10.29 o 
   1   3  15       26.12       32.60      6.33 o 
   2   3  15        7.53        7.49      7.16 o 
   3   3  15        4.84       14.92      5.36 o 
   4   3  15        4.17       17.15      7.18 o 
   5   3  15       20.51       20.31      9.33 o 
   6   3  15        4.57        6.14      6.41 o 
  -4   4  15       70.47       64.56      6.59 o 
  -3   4  15        9.72       18.15      6.28 o 
  -2   4  15      155.03      163.83      8.98 o 
  -1   4  15      233.31      246.38     10.09 o 
   0   4  15       39.45       36.21      9.35 o 
   1   4  15       40.81       44.08      6.91 o 
   2   4  15       83.98       84.15      8.72 o 
   3   4  15       16.04       13.59      5.14 o 
   4   4  15       11.65        9.63      7.85 o 
   5   4  15        1.27       15.26      5.99 o 
   6   4  15       70.16       77.12     11.98 o 
  -5   5  15       52.57       43.43      8.48 o 
  -4   5  15       42.31       53.68      6.13 o 
  -3   5  15       47.34       55.10      6.22 o 
  -2   5  15       74.48       98.24     10.96 o 
  -1   5  15       87.64       90.70      7.51 o 
   0   5  15      130.73      134.60     10.30 o 
   1   5  15       47.91       54.93     15.65 o 
   2   5  15      107.94      118.39      9.65 o 
   3   5  15      418.55      431.69     19.92 o 
   4   5  15        8.43        7.17      5.52 o 
   5   5  15        3.81       13.70      5.24 o 
   6   5  15       51.32       47.68      8.72 o 
  -5   6  15        8.62       22.47      4.24 o 
  -4   6  15      235.12      250.66     10.53 o 
  -3   6  15        0.70       -1.57      4.67 o 
  -2   6  15        3.19        6.56      4.14 o 
  -1   6  15       83.62       78.34     12.06 o 
   0   6  15      187.54      178.85     10.52 o 
   1   6  15      251.12      224.36     11.25 o 
   2   6  15       97.08      100.98      9.99 o 
   3   6  15       24.97       28.14      8.10 o 
   4   6  15       71.31       82.73     10.39 o 
   5   6  15       25.60       24.96      7.53 o 
   6   6  15       25.74       44.89      8.69 o 
  -5   7  15      185.17      211.08     11.03 o 
  -4   7  15        4.04        7.98      4.95 o 
  -3   7  15       53.07       55.54      6.29 o 
  -2   7  15       35.99       36.39      4.21 o 
  -1   7  15      108.92      112.81     10.84 o 
   0   7  15       12.85       17.31      5.25 o 
   1   7  15       42.58       41.00      6.40 o 
   2   7  15        0.51        9.38      3.60 o 
   3   7  15       14.62       18.70      6.60 o 
   4   7  15        0.79        0.51      5.04 o 
   5   7  15      119.52      100.49     11.03 o 
   6   7  15        5.10       12.12      4.90 o 
  -5   8  15       57.72       76.48     11.12 o 
  -4   8  15       17.90       29.90      7.24 o 
  -3   8  15        0.37        4.31      3.27 o 
  -2   8  15       15.01       21.66      5.83 o 
  -1   8  15       47.52       43.49      9.19 o 
   0   8  15       60.33       64.51      8.68 o 
   1   8  15       67.02       56.81      7.29 o 
   2   8  15       52.56       55.28      7.29 o 
   3   8  15       42.60       44.93      8.18 o 
   4   8  15      150.94      152.86     13.11 o 
   5   8  15        0.37        3.17      5.43 o 
   6   8  15      100.27       92.46     24.04 o 
  -4   9  15        4.83       12.13      4.89 o 
  -3   9  15       41.23       35.73      4.70 o 
  -2   9  15       22.01       27.41      4.80 o 
  -1   9  15      196.99      208.05     12.21 o 
   0   9  15       17.86       27.34      7.99 o 
   1   9  15      168.53      147.73     10.48 o 
   2   9  15       72.06       87.07     21.88 o 
   3   9  15        5.40       -2.63     11.02 o 
   4   9  15        9.29       17.91      6.10 o 
   5   9  15      494.70      512.96     21.87 o 
   6   9  15      210.44      212.77     15.96 o 
  -4  10  15       22.92       23.04      5.21 o 
  -3  10  15       17.56       19.87      4.16 o 
  -2  10  15        0.80        3.38      3.41 o 
  -1  10  15       54.32       52.31      7.20 o 
   0  10  15       37.12       39.97      6.41 o 
   1  10  15       24.01       21.67      6.60 o 
   2  10  15       14.52        7.71      8.91 o 
   3  10  15        0.32        7.76      5.75 o 
   4  10  15        0.65       10.93      6.46 o 
   5  10  15      108.05       95.18     11.33 o 
   6  10  15       35.37       62.91      9.83 o 
  -4  11  15       14.07       17.24      4.76 o 
  -3  11  15      150.84      146.55     12.21 o 
  -2  11  15       75.66       68.30      7.43 o 
  -1  11  15      120.00      123.65     13.11 o 
   0  11  15        2.76        4.53      8.81 o 
   1  11  15       46.67       42.99     12.96 o 
   2  11  15        0.20        4.89      9.14 o 
   3  11  15      256.33      263.60     15.74 o 
   4  11  15       11.09       11.09      3.74 o 
   5  11  15        8.15       17.11      6.36 o 
  -3  12  15       30.53       28.83      6.32 o 
  -2  12  15      122.57      113.53      8.29 o 
  -1  12  15       35.73       35.68      5.36 o 
   0  12  15       30.24       10.66      5.63 o 
   1  12  15       57.08       49.35      8.65 o 
   2  12  15       27.96       18.44      6.91 o 
   3  12  15       42.05       38.19     11.48 o 
   4  12  15       11.23        7.28     14.71 o 
  -2  13  15       88.43       85.64     19.67 o 
  -1  13  15       13.20       25.98      9.75 o 
   0  13  15        0.62       15.02      6.19 o 
   1  13  15        1.82        7.99      5.88 o 
   2  13  15      106.73      115.37     13.61 o 
   3  13  15       32.34       45.01     10.98 o 
   0   1  16        0.83       15.55      7.78 o 
   1   1  16        1.67       17.36      8.78 o 
   2   1  16       49.45       68.65     11.21 o 
  -1   2  16      164.42      173.61     11.97 o 
   0   2  16       20.24       31.16      6.61 o 
   1   2  16      182.61      210.47     13.02 o 
   2   2  16       10.94       21.91      6.57 o 
   3   2  16       12.01       18.15      8.29 o 
  -2   3  16      151.90      154.21     11.37 o 
  -1   3  16      148.72      163.71     15.54 o 
   0   3  16        2.64        8.21      5.75 o 
   1   3  16      170.26      200.51     20.60 o 
   2   3  16       77.54       80.56      8.73 o 
   3   3  16       15.41       18.01      6.06 o 
   4   3  16        6.66       21.51      6.09 o 
  -3   4  16       11.54       25.17      6.38 o 
  -2   4  16       14.94       11.81      5.34 o 
  -1   4  16      174.33      185.72     18.15 o 
   0   4  16      499.19      563.91     57.71 o 
   1   4  16      311.68      327.32     20.70 o 
   2   4  16       32.38       26.77     12.75 o 
   3   4  16       58.25       69.53     10.83 o 
   4   4  16       55.39       63.76      7.96 o 
   5   4  16       18.81       29.51      8.67 o 
  -3   5  16       35.95       32.28      5.74 o 
  -2   5  16        0.96        7.37      4.71 o 
  -1   5  16      856.45      897.07     30.22 o 
   0   5  16        0.05        8.96      5.19 o 
   1   5  16      946.45     1043.81     36.70 o 
   2   5  16        2.28        5.59      5.02 o 
   3   5  16       26.28       32.02      6.53 o 
   4   5  16       18.30       39.36      6.39 o 
   5   5  16       67.27       81.92      8.69 o 
  -3   6  16       69.93       66.87     14.84 o 
  -2   6  16       40.80       47.95     14.35 o 
  -1   6  16      275.70      288.43     14.06 o 
   0   6  16      981.16      951.67     30.60 o 
   1   6  16      156.75      155.18     19.00 o 
   2   6  16       31.01       38.73      6.73 o 
   3   6  16        8.54       13.40      5.47 o 
   4   6  16      246.88      280.14     13.85 o 
   5   6  16        0.02       14.23      5.12 o 
  -4   7  16        9.57        6.68      9.31 o 
  -3   7  16        0.04       14.55      5.60 o 
  -2   7  16      173.18      158.64     11.31 o 
  -1   7  16       84.66       82.44      8.66 o 
   0   7  16        0.16        2.36      4.91 o 
   1   7  16       71.63       77.39      9.43 o 
   2   7  16      156.51      153.82     14.33 o 
   3   7  16       29.56       27.89      6.01 o 
   4   7  16        0.14       16.89      4.65 o 
   5   7  16      118.55      122.04     13.04 o 
  -3   8  16       32.16       31.04      5.39 o 
  -2   8  16       16.03       28.68      8.66 o 
  -1   8  16       47.51       49.78      7.17 o 
   0   8  16       99.93       94.44      8.92 o 
   1   8  16       24.14       31.13      9.96 o 
   2   8  16        0.88        1.64      4.39 o 
   3   8  16        0.09        4.62      3.67 o 
   4   8  16       69.25       43.09      8.63 o 
   5   8  16       18.20       32.22      7.41 o 
  -3   9  16       50.84       49.67     23.56 o 
  -2   9  16       59.47       63.15      7.97 o 
  -1   9  16        0.11        7.98      6.76 o 
   0   9  16        0.04        8.70      4.63 o 
   1   9  16       40.20       43.79     10.49 o 
   2   9  16        5.29        6.66      4.54 o 
   3   9  16       25.92       39.77     14.18 o 
   4   9  16        2.70        2.88     10.22 o 
   5   9  16       54.53       65.81     10.36 o 
  -3  10  16        6.33       11.95      4.96 o 
  -2  10  16       22.77       38.78      7.27 o 
  -1  10  16       16.67       18.85      8.32 o 
   0  10  16      129.04      133.63     12.80 o 
   1  10  16       69.74       55.51      7.19 o 
   2  10  16        0.75       11.86      6.53 o 
   3  10  16        1.39       14.68      5.96 o 
   4  10  16       15.59       22.48     10.11 o 
  -2  11  16      151.95      147.48     11.30 o 
  -1  11  16        8.85       20.27     15.27 o 
   0  11  16        1.50        9.32      4.40 o 
   1  11  16        9.44       14.45      6.45 o 
   2  11  16      120.69      110.09     11.79 o 
   3  11  16       66.69       74.09     10.48 o 
   4  11  16        9.26       14.21     13.44 o 
  -1  12  16        1.45        8.46      9.31 o 
   0  12  16       20.47       24.47      5.93 o 
   1  12  16        0.33        4.30      6.76 o 
   2  12  16       40.85       44.29     10.03 o 
   0   4  17        0.60       -1.57      3.90 o 
   1   4  17       21.09       33.92      8.06 o 
   2   4  17       41.67       41.57      8.14 o 
  -1   5  17      268.37      274.03     17.10 o 
   0   5  17       10.19       18.19      6.04 o 
   1   5  17      382.00      430.00     23.60 o 
   2   5  17      216.56      242.72     22.54 o 
   3   5  17        6.03       21.80      5.88 o 
  -1   6  17      164.34      183.66     13.92 o 
   0   6  17       55.23       77.89      8.98 o 
   1   6  17       52.14       55.82      9.95 o 
   2   6  17       92.22       99.04      9.90 o 
   3   6  17       63.76       65.80      8.02 o 
  -2   7  17        2.04       10.07      7.04 o 
  -1   7  17       12.88       19.93      6.14 o 
   0   7  17       24.67       28.14      6.68 o 
   1   7  17       37.04       45.24      9.19 o 
   2   7  17       44.73       58.68      8.04 o 
   3   7  17        0.66        7.21      4.95 o 
  -1   8  17        0.41       13.25      8.04 o 
   0   8  17        0.39        2.24      5.69 o 
   1   8  17        6.15       17.89      6.44 o 
   2   8  17       20.21       25.11      5.42 o 
   3   8  17       80.81       85.83      8.98 o 
  -1   9  17       64.65       86.33     14.89 o 
   0   9  17       11.85       25.32      5.38 o 
   1   9  17       33.95       39.53      7.47 o 
   2   9  17      186.59      194.57     12.23 o 
   3   9  17       82.73       82.56      8.62 o 
   0  10  17       77.35       76.28     17.97 o 
   1  10  17       58.53       46.21      9.80 o 
   2  10  17       54.23       61.80     14.08 o 
                                                 
